# Supplementary material for: The rice OsNAC6 transcription factor orchestrates multiple molecular mechanisms involving root structural adaptions and nicotianamine biosynthesis for drought tolerance
Source: Plant Biotechnol J. 2017 Jan 4;15(6):754–64. doi: 10.1111/pbi.12673 (PMC5425393; doi:10.1111/pbi.12673)
Supplement: Supplementary file 2 — Table S4 Genes up‐regulated by OsNAC6 in Figure 5 and Figure S3. [file PBI-15-754-s002.xlsx]

## Sheet: 51
Gene_name	Gene_name	Gene_name	Nippon	RCc:OsNAC6	GOS2:OsNAC6	HW	Osnac6 K/O	RCc3/Nip	GOS2/Nip	Osnac6/hw	RCc3/Nip (log2)	GOS2/Nip (log2)	Osnac6/hw (log2)	Function		NAC6myc/totalIP (log2)	Annotation	Distance to TSS	PromoterID
Os04g0526300	Os04g0526300-00	>Os04g0526300-00	1.92426	8.272	3.91001	4.8044	1.92824	2.10393	1.02287	-1.31707	2.10393	1.02287	-1.31707	Sulfotransferase family protein.		1.00282	exon (Os04g0526300, exon 1 of 1)	122	Os04g0526300
Os04g0525200	Os04g0525200-01	>Os04g0525200-01	2.91714	8.04868	11.3186	9.98521	3.6008	1.4642	1.95607	-1.47148	1.4642	1.95607	-1.47148	UDP-glucuronosyl/UDP-glucosyltransferase family protein.		1.97307	3' UTR (Os04g0525200, exon 1 of 1)	1962	Os04g0525200
Os11g0679700	Os11g0679700-01	>Os11g0679700-01	3.2821	15.6691	8.93081	129.813	47.6995	2.25523	1.44417	-1.44439	2.25523	1.44417	-1.44439	Phospholipid/glycerol acyltransferase domain containing protein.		2.5647	exon (Os11g0679700, exon 1 of 2)	351	Os11g0679700
Os02g0221300	Os02g0221300-01	>Os02g0221300-01	1.18772	43.0269	48.2412	23.2664	8.41067	5.17897	5.344	-1.46796	5.17897	5.344	-1.46796	Similar to cDNA clone:001-114-H08, full insert sequence.		1.30126	Intergenic	-4952	Os02g0221300
Os03g0751100	Os03g0751100-02	>Os03g0751100-02	27.1912	77.8512	54.3491	14.1619	6.60436	1.51758	0.999116	-1.10052	1.51758	0.999116	-1.10052	Similar to Glutathione transporter.		2.36539	Intergenic	-3684	Os03g0751100
Os03g0307200	Os03g0307200-01	>Os03g0307200-01	264.557	909.589	1086.78	57.0226	6.43486	1.78164	2.03841	-3.14755	1.78164	2.03841	-3.14755	Similar to Nicotianamine synthase 2.		1.33682	promoter-TSS (Os03g0307200)	-122	Os03g0307200
Os04g0131850	Os04g0131850-00	>Os04g0131850-00	25.7686	93.3429	76.3413	35.978	13.5143	1.85693	1.56685	-1.41263	1.85693	1.56685	-1.41263	Similar to UDP-glucose:sterol glucosyltransferase.		1.06993	promoter-TSS (Os04g0131850)	-366	Os04g0131850
Os05g0410900	Os05g0410900-02	>Os05g0410900-02	1.10523	5.09099	3.73927	4.24241	1.98449	2.2036	1.75841	-1.09612	2.2036	1.75841	-1.09612	Similar to peptide transporter PTR2.		3.48087	Intergenic	-1584	Os05g0410900
Os01g0101200	Os01g0101200-02	>Os01g0101200-02	3.91169	28.2188	28.157	59.5684	4.49647	2.85079	2.84763	-3.72768	2.85079	2.84763	-3.72768	2,3-diketo-5-methylthio-1-phosphopentane phosphatase domain containing protein.		1.87996	intron (Os01g0101200, intron 1 of 3)	217	Os01g0101200
Os01g0247500	Os01g0247500-01	>Os01g0247500-01	2.06709	4.47685	4.35328	2.99661	1.28407	1.11488	1.0745	-1.22261	1.11488	1.0745	-1.22261	Protein kinase, core domain containing protein.		1.12835	TTS (Os01g0247550)	522	Os01g0247500
Os02g0776600	Os02g0776600-00	>Os02g0776600-00	1.13818	2.66516	2.82127	4.49725	1.6227	1.22749	1.30962	-1.47065	1.22749	1.30962	-1.47065	Hypothetical conserved gene.		3.07588	Intergenic	3875	Os02g0776600
Os01g0800900	Os01g0800900-01	>Os01g0800900-01	2.59432	5.67072	7.72408	5.7552	2.54432	1.12818	1.57401	-1.17759	1.12818	1.57401	-1.17759	Conserved hypothetical protein.		1.36539	exon (Os01g0800900, exon 1 of 1)	361	Os01g0800900
Os03g0307300	Os03g0307300-01	>Os03g0307300-01	183.233	709.46	827.509	37.34	5.00673	1.95304	2.1751	-2.89878	1.95304	2.1751	-2.89878	Nicotianamine synthase 1 (EC 2.5.1.43) (S-adenosyl-L-methionine:S- adenosyl-L-methionine:S-adenosyl-methionine 3-amino-3- carboxypropyltransferase 1) (OsNAS1).		1.33682	promoter-TSS (Os03g0307300)	-122	Os03g0307300
Os06g0711900	Os06g0711900-01	>Os06g0711900-01	16.2308	64.28	41.1662	15.8934	6.15296	1.98564	1.34273	-1.36908	1.98564	1.34273	-1.36908	Bifunctional inhibitor/plant lipid transfer protein/seed storage domain containing protein.		-0.0820702	Intergenic	-3510	Os06g0711900
Os11g0484000	Os11g0484000-01	>Os11g0484000-01	149.343	434.599	326.506	52.7358	21.5029	1.54106	1.12848	-1.29425	1.54106	1.12848	-1.29425	Class II aldolase/adducin, N-terminal family protein.		0.887341	promoter-TSS (Os11g0484000)	42	Os11g0484000
Os02g0505400	Os02g0505400-02	>Os02g0505400-02	3.25571	11.3097	13.4126	5.30484	1.15209	1.79652	2.04254	-2.20306	1.79652	2.04254	-2.20306	Exo70 exocyst complex subunit family protein.		-1.80454	promoter-TSS (Os02g0505400)	-294	Os02g0505400
Os04g0643700	Os04g0643700-02	>Os04g0643700-02	0.992271	2.34107	4.08924	2.79653	1.01808	1.23836	2.04303	-1.45779	1.23836	2.04303	-1.45779	Pentatricopeptide repeat domain containing protein.		-0.307037	promoter-TSS (Os04g0643700)	-90	Os04g0643700
Os02g0689200	Os02g0689200-02	>Os02g0689200-02	3.3154	9.06601	8.67785	21.2739	6.57778	1.45128	1.38815	-1.69341	1.45128	1.38815	-1.69341	Similar to cDNA clone:J023134O11, full insert sequence.		0.13657	promoter-TSS (Os02g0689200)	409	Os02g0689200
Os06g0722300	Os06g0722300-02	>Os06g0722300-02	0.957006	7.35847	3.04214	5.75468	2.73246	2.94281	1.66849	-1.07454	2.94281	1.66849	-1.07454	Similar to CORONA.		#N/A	#N/A	#N/A	#N/A
Os11g0205800	Os11g0205800-01	>Os11g0205800-01	2.32548	5.53874	7.58119	2.45299	1.08181	1.25203	1.7049	-1.18109	1.25203	1.7049	-1.18109	Similar to F-box domain containing protein, expressed.		0.854427	3' UTR (Os11g0205800, exon 1 of 1)	2485	Os11g0205800
Os08g0546900	Os08g0546900-01	>Os08g0546900-01	1.90368	16.0731	14.2042	5.90656	2.90173	3.07779	2.89945	-1.0254	3.07779	2.89945	-1.0254	Similar to NC domain-containing protein.		-0.804536	exon (Os08g0546900, exon 1 of 1)	2421	Os08g0546900
Os01g0784600	Os01g0784600-01	>Os01g0784600-01	8.0257	24.6713	39.2648	29.2844	4.08916	1.62013	2.29054	-2.84026	1.62013	2.29054	-2.84026	Similar to nodulation protein-related.		0.870624	intron (Os01g0784600, intron 3 of 4)	1614	Os01g0784600
Os04g0393300	Os04g0393300-03	>Os04g0393300-03	20.4543	54.1523	56.5579	52.0674	22.5465	1.40462	1.46732	-1.20748	1.40462	1.46732	-1.20748	Similar to OSIGBa0145N07.12 protein.		0.256864	Intergenic	-2504	Os04g0393300
Os06g0215500	Os06g0215500-01	>Os06g0215500-01	5.2771	17.2107	202.488	262.092	2.69557	1.70549	5.26195	-6.60334	1.70549	5.26195	-6.60334	Similar to Oxo-phytodienoic acid reductase.		#N/A	#N/A	#N/A	#N/A
Os04g0398600	Os04g0398600-02	>Os04g0398600-02	2.58135	5.21945	35.7038	4.75306	2.3529	1.01577	3.78988	-1.01442	1.01577	3.78988	-1.01442	Similar to Pectin-glucuronyltransferase.		0.408457	promoter-TSS (Os04g0398600)	705	Os04g0398600
Os01g0118300	Os01g0118300-01	>Os01g0118300-01	2.41268	6.35144	6.26176	2.53497	1.25228	1.39645	1.37593	-1.01741	1.39645	1.37593	-1.01741	Similar to Phosphatidyl serine synthase.		0.633585	promoter-TSS (EPlOsAg00000049573)	938	Os01g0118300
Os02g0803250	Os02g0803250-00	>Os02g0803250-00	4.68143	39.3182	25.1133	31.1277	9.81989	3.07018	2.42343	-1.66442	3.07018	2.42343	-1.66442	Similar to predicted protein.		#N/A	#N/A	#N/A	#N/A
Os03g0109600	Os03g0109600-02	>Os03g0109600-02	64.8188	150.687	154.092	145.953	54.8497	1.21707	1.24931	-1.41195	1.21707	1.24931	-1.41195	Similar to transcription factor BTF3.		#N/A	#N/A	#N/A	#N/A
Os07g0625400	Os07g0625400-01	>Os07g0625400-01	12.8156	28.2592	34.1012	56.5007	23.4823	1.14082	1.41192	-1.2667	1.14082	1.41192	-1.2667	SKP1 component domain containing protein.		0.91793	Intergenic	-2482	Os07g0625400
Os06g0506850	Os06g0506850-00	>Os06g0506850-00	164.222	508.846	679.174	1219.69	110.582	1.63158	2.04813	-3.46333	1.63158	2.04813	-3.46333	Non-protein coding transcript.		#N/A	#N/A	#N/A	#N/A
Os11g0634902	Os11g0634902-01	>Os11g0634902-01	3.20816	14.6966	6.88272	8.15238	2.97179	2.19566	1.10123	-1.45589	2.19566	1.10123	-1.45589	Non-protein coding transcript.		#N/A	#N/A	#N/A	#N/A
Os03g0390666	Os03g0390666-00	>Os03g0390666-00	21.748	664.058	455.56	672.537	323.848	4.93235	4.38869	-1.0543	4.93235	4.38869	-1.0543	Non-protein coding transcript.		#N/A	#N/A	#N/A	#N/A
Os02g0435600	Os02g0435600-01	>Os02g0435600-01	0.949256	3.51704	4.29527	3.61667	1.02205	1.88949	2.17788	-1.8232	1.88949	2.17788	-1.8232	Conserved hypothetical protein.		#N/A	#N/A	#N/A	#N/A
Os08g0323800	Os08g0323800-01	>Os08g0323800-01	9.605	112.27	36.5214	156.539	54.2819	3.54704	1.92688	-1.52798	3.54704	1.92688	-1.52798	Conserved hypothetical protein.		#N/A	#N/A	#N/A	#N/A
Os12g0255200	Os12g0255200-02	>Os12g0255200-02	2.39441	5.42727	5.28162	2.46621	0.996339	1.18056	1.14131	-1.30759	1.18056	1.14131	-1.30759	Conserved hypothetical protein.		#N/A	#N/A	#N/A	#N/A
Os03g0170200	Os03g0170200-02	>Os03g0170200-02	2.3677	5.51062	5.63959	3.56717	1.56944	1.21873	1.2521	-1.18453	1.21873	1.2521	-1.18453	Conserved hypothetical protein.		#N/A	#N/A	#N/A	#N/A
Os01g0557200	Os01g0557200-00	>Os01g0557200-00	3.05053	6.17038	7.22627	12.095	4.24356	1.0163	1.24419	-1.51106	1.0163	1.24419	-1.51106	Conserved hypothetical protein.		0.994551	Intergenic	-1714	Os01g0557200
Os11g0534100	Os11g0534100-00	>Os11g0534100-00	4.42997	15.8549	18.2254	14.5885	2.12201	1.83956	2.04058	-2.78133	1.83956	2.04058	-2.78133	Hypothetical conserved gene.		#N/A	#N/A	#N/A	#N/A
Os05g0337500	Os05g0337500-01	>Os05g0337500-01	2.77359	9.01144	9.33185	10.0912	2.33207	1.7	1.75041	-2.11341	1.7	1.75041	-2.11341	Hypothetical conserved gene.		#N/A	#N/A	#N/A	#N/A
Os07g0682700	Os07g0682700-02	>Os07g0682700-02	2.05393	8.30021	54.7467	11.7296	5.0845	2.01476	4.73631	-1.20598	2.01476	4.73631	-1.20598	Hypothetical conserved gene.		#NUM!	intron (Os07g0682700, intron 4 of 4)	1354	Os07g0682700
Os04g0450150	Os04g0450150-00	>Os04g0450150-00	4.67283	69.787	9.67594	81.5022	11.4569	3.90059	1.05011	-2.83062	3.90059	1.05011	-2.83062	Hypothetical gene.		#N/A	#N/A	#N/A	#N/A
Os02g0685750	Os02g0685750-02	>Os02g0685750-02	2.504	5.4711	57.8203	5.81483	2.86284	1.1276	4.52927	-1.02229	1.1276	4.52927	-1.02229	Hypothetical gene.		#N/A	#N/A	#N/A	#N/A
Os01g0360333	Os01g0360333-00	>Os01g0360333-00	12.0921	41.243	42.5099	31.1221	8.61294	1.77008	1.81373	-1.85336	1.77008	1.81373	-1.85336	Hypothetical protein.		#N/A	#N/A	#N/A	#N/A
Os12g0620733	Os12g0620733-00	>Os12g0620733-00	4.36062	8.79233	37.2146	20.0361	6.61533	1.01171	3.09326	-1.59872	1.01171	3.09326	-1.59872	Hypothetical protein.		#N/A	#N/A	#N/A	#N/A
Os05g0299250	Os05g0299250-00	>Os05g0299250-00	2.87332	5.83986	9.90121	5.75869	1.96342	1.02322	1.78489	-1.55237	1.02322	1.78489	-1.55237	Hypothetical protein.		#N/A	#N/A	#N/A	#N/A
Os03g0751200	Os03g0751200-00	>Os03g0751200-00	26.7296	98.2461	65.6347	15.9693	6.43621	1.87796	1.29602	-1.31102	1.87796	1.29602	-1.31102	Hypothetical protein.		#N/A	#N/A	#N/A	#N/A
Os01g0793701	Os01g0793701-00	>Os01g0793701-00	4.29997	18.7765	18.1613	18.7363	8.10177	2.12653	2.07847	-1.20953	2.12653	2.07847	-1.20953	Hypothetical protein.		#N/A	#N/A	#N/A	#N/A
Os05g0424100	Os05g0424100-00	>Os05g0424100-00	11.2421	46.5472	50.2455	31.0027	13.4297	2.04978	2.16008	-1.20697	2.04978	2.16008	-1.20697	Hypothetical protein.		#N/A	#N/A	#N/A	#N/A
Os11g0592550	Os11g0592550-00	>Os11g0592550-00	1.95582	4.39788	68.3331	2.65795	1.22973	1.16903	5.12674	-1.11197	1.16903	5.12674	-1.11197	Hypothetical protein.		#N/A	#N/A	#N/A	#N/A
Os05g0528050	Os05g0528050-00	>Os05g0528050-00	3.90649	12.9813	9.78833	7.04996	3.50906	1.73249	1.32519	-1.00653	1.73249	1.32519	-1.00653	Hypothetical protein.		#N/A	#N/A	#N/A	#N/A
Os03g0604700	Os03g0604700-01	>Os03g0604700-01	2.6203	9.82155	10.2725	7.00189	3.2253	1.90622	1.97098	-1.11831	1.90622	1.97098	-1.11831	Hypothetical protein.		-0.743136	TTS (Os03g0604566)	-1292	Os03g0604700

## Sheet: 428
Gene_name	Gene_name	Gene_name	Nippon	RCc:OsNAC6	GOS2:OsNAC6	HW	Osnac6 K/O	RCc3/Nip	GOS2/Nip	Osnac6/hw	RCc3/Nip (log2)	GOS2/Nip(log2)	Osnac6/hw (log2)	Function		NAC6myc/totalIP (log2)	Annotation	Distance to TSS	PromoterID
Os02g0106600	Os02g0106600-01	>Os02g0106600-01	8.66429	25.6305	20.18	12.1035	6.20108	1.56471	1.21977	-0.964833	1.56471	1.21977	-0.964833	Zinc finger, RING/FYVE/PHD-type domain containing protein.		2.46492	TTS (Os02g0106600)	1862	Os02g0106600
Os01g0875300	Os01g0875300-00	>Os01g0875300-00	18.5178	37.9118	43.7064	3.82141	4.24398	1.03373	1.23893	0.151313	1.03373	1.23893	0.151313	Similar to Universal stress protein family protein.		1.27793	Intergenic	-5411	Os01g0875300
Os03g0101200	Os03g0101200-00	>Os03g0101200-00	1.71351	3.57855	3.41858	2.65153	3.07971	1.06242	0.996443	0.215969	1.06242	0.996443	0.215969	Similar to U-box domain containing protein, expressed.		1.07588	promoter-TSS (Os03g0101200)	20	Os03g0101200
Os01g0795400	Os01g0795400-01	>Os01g0795400-01	5.14622	17.0253	11.6852	106.96	153.585	1.7261	1.1831	0.521966	1.7261	1.1831	0.521966	Similar to Subtilase.		1.50032	promoter-TSS (Os01g0795400)	-659	Os01g0795400
Os03g0293900	Os03g0293900-01	>Os03g0293900-01	3.26667	6.751	6.59244	5.6092	3.5213	1.04728	1.01299	-0.671687	1.04728	1.01299	-0.671687	Similar to Rubisco large subunit-binding protein subunit alpha (Fragment).		2.10235	promoter-TSS (EPlOsAg00000008227)	-498	Os03g0293900
Os03g0710100	Os03g0710100-01	>Os03g0710100-01	1.19729	2.47172	3.78796	1.70753	1.97379	1.04574	1.66165	0.209058	1.04574	1.66165	0.209058	Similar to Protein kinase domain containing protein, expressed.		1.58778	promoter-TSS (Os03g0710100)	8	Os03g0710100
Os11g0150400	Os11g0150400-02	>Os11g0150400-02	1.69534	7.77532	7.14998	0	1.97925	2.19733	2.07636	#DIV/0!	2.19733	2.07636	#DIV/0!	Similar to pop3 peptide.		2.58778	exon (Os11g0150400, exon 1 of 1)	210	Os11g0150400
Os05g0186300	Os05g0186300-01	>Os05g0186300-01	5.90493	14.6003	12.2127	74.7524	121.97	1.30601	1.04839	0.706335	1.30601	1.04839	0.706335	Similar to NADP-malic enzyme.		1.15894	TTS (Os05g0186300)	1225	Os05g0186300
Os11g0134900	Os11g0134900-01	>Os11g0134900-01	38.2347	154.023	85.9883	3.72752	0	2.01019	1.16926	#NUM!	2.01019	1.16926	#NUM!	Similar to Major facilitator superfamily antiporter.		1.82225	promoter-TSS (Os11g0134900)	-804	Os11g0134900
Os03g0751100	Os03g0751100-01	>Os03g0751100-01	29.8164	94.2717	63.0574	14.5296	7.68212	1.66072	1.08056	-0.919419	1.66072	1.08056	-0.919419	Similar to Isp4 protein-like.		2.36539	Intergenic	-3684	Os03g0751100
Os09g0381400	Os09g0381400-01	>Os09g0381400-01	1.77212	7.66156	7.76005	3.096	2.42898	2.11216	2.13059	-0.350055	2.11216	2.13059	-0.350055	Similar to Ervatamin C (EC 3.4.22.-) (ERV-C).		1.96485	Intergenic	-3767	Os09g0381400
Os02g0123100	Os02g0123100-02	>Os02g0123100-02	4.89265	32.7406	17.6701	7.13495	4.37988	2.74239	1.85262	-0.704012	2.74239	1.85262	-0.704012	Similar to cDNA clone:002-108-B12, full insert sequence.		1.96485	exon (Os02g0123100, exon 1 of 1)	489	Os02g0123100
Os02g0613900	Os02g0613900-01	>Os02g0613900-01	1.43318	3.35356	4.07586	1.44842	0	1.22647	1.50788	#NUM!	1.22647	1.50788	#NUM!	Similar to Adenine phosphoribosyltransferase 2 (EC 2.4.2.7) (APRT).		2.07999	exon (Os02g0613900, exon 4 of 8)	2132	Os02g0613900
Os08g0559700	Os08g0559700-00	>Os08g0559700-00	11.9093	40.9132	29.3856	26.1315	36.0011	1.78048	1.30302	0.462251	1.78048	1.30302	0.462251	Protein of unknown function DUF3245 domain containing protein.		1.40191	TTS (Os08g0559800)	671	Os08g0559700
Os02g0439700	Os02g0439700-01	>Os02g0439700-01	5.58061	15.2979	22.5531	4.15838	25.0314	1.45484	2.01483	2.58965	1.45484	2.01483	2.58965	Plant specific eukaryotic initiation factor 4B family protein.		1.93797	Intergenic	-5077	Os02g0439700
Os03g0609000	Os03g0609000-01	>Os03g0609000-01	1.09075	3.44413	4.59402	3.69319	0	1.65882	2.07444	#NUM!	1.65882	2.07444	#NUM!	Peptidase, trypsin-like serine and cysteine domain containing protein.		1.00282	5' UTR (Os03g0609000, exon 2 of 3)	529	Os03g0609000
Os02g0126500	Os02g0126500-01	>Os02g0126500-01	0.812022	2.63595	1.70664	1.51794	1.04874	1.69873	1.07157	-0.533458	1.69873	1.07157	-0.533458	Pentatricopeptide repeat domain containing protein.		1.53045	exon (Os02g0126400, exon 11 of 12)	-1412	Os02g0126500
Os06g0705600	Os06g0705600-00	>Os06g0705600-00	0.879657	2.08192	2.34627	0	0	1.2429	1.41536	#DIV/0!	1.2429	1.41536	#DIV/0!	Oligopeptide transporter domain containing protein.		1.87996	TTS (Os06g0705651)	728	Os06g0705600
Os01g0881300	Os01g0881300-01	>Os01g0881300-01	61.9684	534.88	171.278	90.556	86.4115	3.10961	1.46674	-0.0675869	3.10961	1.46674	-0.0675869	Non-protein coding transcript.		2.52585	promoter-TSS (Os01g0881300)	-245	Os01g0881300
Os07g0689600	Os07g0689600-01	>Os07g0689600-01	15.2704	101.019	134.824	15.0357	10.9185	2.72582	3.14227	-0.461617	2.72582	3.14227	-0.461617	Nicotianamine synthase 3 (EC 2.5.1.43) (S-adenosyl-L-methionine:S- adenosyl-L-methionine:S-adenosyl-methionine 3-amino-3- carboxypropyltransferase 3) (OsNAS3).		1.295	Intergenic	-4950	Os07g0689600
Os01g0881300	Os01g0881300-02	>Os01g0881300-02	32.1833	287.249	120.591	29.2979	21.7418	3.15792	1.90574	-0.430326	3.15792	1.90574	-0.430326	MtN3 and saliva related transmembrane protein family protein.		2.52585	promoter-TSS (Os01g0881300)	-245	Os01g0881300
Os05g0153300	Os05g0153300-00	>Os05g0153300-00	0.96219	2.53398	5.67843	3.46476	2.35301	1.39701	2.5611	-0.558248	1.39701	2.5611	-0.558248	Lipase, class 3 domain containing protein.		2.50289	exon (Os05g0153300, exon 2 of 5)	1636	Os05g0153300
Os01g0249300	Os01g0249300-01	>Os01g0249300-01	38.5877	95.5482	83.7622	27.5142	53.0061	1.30809	1.11816	0.945982	1.30809	1.11816	0.945982	Lg106-like family protein.		1.66495	Intergenic	-5806	Os01g0249300
Os03g0145300	Os03g0145300-01	>Os03g0145300-01	0.792271	12.4844	18.4998	16.9095	12.792	3.97799	4.54537	-0.402592	3.97799	4.54537	-0.402592	Glycosyl transferase, family 14 domain containing protein.		4.48087	exon (Os03g0145300, exon 2 of 2)	1347	Os03g0145300
Os09g0347300	Os09g0347300-01	>Os09g0347300-01	0.665779	1.37703	2.1221	5.00522	3.10997	1.04844	1.67238	-0.686533	1.04844	1.67238	-0.686533	Exo70 exocyst complex subunit family protein.		1.51739	exon (Os09g0347300, exon 1 of 1)	1212	Os09g0347300
Os09g0385300	Os09g0385300-02	>Os09g0385300-02	1.06267	3.00574	9.01172	1.71235	12.8416	1.50003	3.08411	2.90678	1.50003	3.08411	2.90678	Hypothetical protein.		1.26585	Intergenic	-4064	Os09g0385300
Os09g0385300	Os09g0385300-01	>Os09g0385300-01	2.27643	9.73777	9.80776	16.8953	10.1985	2.09682	2.10715	-0.728265	2.09682	2.10715	-0.728265	Hypothetical protein.		1.26585	Intergenic	-4064	Os09g0385300
Os06g0648200	Os06g0648200-04	>Os06g0648200-04	1.04132	2.77628	2.11518	2.71813	1.6029	1.41474	1.02237	-0.76193	1.41474	1.02237	-0.76193	Hypothetical conserved gene.		1.143	promoter-TSS (Os06g0648200)	496	Os06g0648200
Os02g0791300	Os02g0791300-01	>Os02g0791300-01	1.30717	5.41605	4.22311	1.13375	1.6872	2.05079	1.69186	0.573528	2.05079	1.69186	0.573528	Hypothetical conserved gene.		2.12835	5' UTR (Os02g0791300, exon 1 of 2)	205	Os02g0791300
Os07g0110000	Os07g0110000-02	>Os07g0110000-02	2.81072	5.97124	13.9362	23.6781	24.5107	1.08709	2.30983	0.0498584	1.08709	2.30983	0.0498584	Hypothetical conserved gene.		2.00282	Intergenic	-2749	Os07g0110000
Os12g0410050	Os12g0410050-01	>Os12g0410050-01	6.25716	27.2832	21.1573	2.41027	2.91836	2.12443	1.75758	0.275963	2.12443	1.75758	0.275963	Hypothetical conserved gene.		1.73978	3' UTR (Os12g0410050, exon 2 of 2)	973	Os12g0410050
Os08g0526200	Os08g0526200-01	>Os08g0526200-01	2.07398	30.9034	23.185	0	22.6569	3.89729	3.48272	#DIV/0!	3.89729	3.48272	#DIV/0!	Conserved hypothetical protein.		3.58778	promoter-TSS (Os08g0526300)	1325	Os08g0526200
Os06g0346400	Os06g0346400-01	>Os06g0346400-01	1.64722	16.9818	10.095	4.13177	3.93413	3.36588	2.61554	-0.0707153	3.36588	2.61554	-0.0707153	Conserved hypothetical protein.		1.62842	intron (Os06g0346400, intron 2 of 3)	2185	Os06g0346400
Os03g0740200	Os03g0740200-00	>Os03g0740200-00	1.92358	5.40299	15.8458	0	3.11812	1.48996	3.04223	#DIV/0!	1.48996	3.04223	#DIV/0!	Conserved hypothetical protein.		2.10235	Intergenic	-3841	Os03g0740200
Os01g0925100	Os01g0925100-01	>Os01g0925100-01	0.863993	29.0171	2.51853	4.99233	5.61427	5.06974	1.54349	0.169385	5.06974	1.54349	0.169385	Conserved hypothetical protein.		2.26042	3' UTR (Os01g0925100, exon 2 of 2)	1115	Os01g0925100
Os02g0192300	Os02g0192300-01	>Os02g0192300-01	2.15089	16.3001	12.7029	14.8575	0	2.92188	2.56215	#NUM!	2.92188	2.56215	#NUM!	Zinc finger, RING/FYVE/PHD-type domain containing protein.		1.36539	exon (Os02g0192300, exon 1 of 1)	729	Os02g0192300
Os02g0639800	Os02g0639800-04	>Os02g0639800-04	1.04695	2.18048	2.12743	5.05362	7.63218	1.05845	1.02292	0.594778	1.05845	1.02292	0.594778	Zinc finger, RING/FYVE/PHD-type domain containing protein.		3.14966	5' UTR (Os02g0639800, exon 1 of 2)	2333	Os02g0639800
Os09g0505000	Os09g0505000-00	>Os09g0505000-00	4.95176	16.5989	23.5539	6.83174	4.83525	1.74507	2.24995	-0.498663	1.74507	2.24995	-0.498663	Zinc finger, RING/FYVE/PHD-type domain containing protein.		2.67659	Intergenic	2194	Os09g0505000
Os04g0552700	Os04g0552700-01	>Os04g0552700-01	0.995391	2.26613	2.8031	0	0	1.1869	1.49369	#DIV/0!	1.1869	1.49369	#DIV/0!	Zinc finger, C2H2-type domain containing protein.		1.78043	Intergenic	-1595	Os04g0552700
Os03g0739700	Os03g0739700-01	>Os03g0739700-01	3.80142	9.03169	8.2029	17.6485	15.2557	1.24846	1.1096	-0.210197	1.24846	1.1096	-0.210197	Uncharacterised protein family UPF0114 domain containing protein.		1.58778	promoter-TSS (Os03g0739700)	-524	Os03g0739700
Os10g0391400	Os10g0391400-01	>Os10g0391400-01	1.41015	42.1346	13.158	4.72642	6.11428	4.90108	3.22202	0.371435	4.90108	3.22202	0.371435	Tify domain containing protein.		1.19546	TTS (Os10g0391500)	-3991	Os10g0391400
Os08g0288400	Os08g0288400-01	>Os08g0288400-01	0.863695	3.35921	2.24585	2.3158	0	1.95953	1.37867	#NUM!	1.95953	1.37867	#NUM!	Similar to transmembrane 9 superfamily protein member 2.		1.6549	TTS (EPlOsAg00000012800)	728	Os08g0288400
Os02g0799700	Os02g0799700-01	>Os02g0799700-01	4.9519	14.8041	10.9204	85.9859	81.4334	1.57994	1.14097	-0.0784795	1.57994	1.14097	-0.0784795	Similar to serine-rich protein.		2.16745	Intergenic	-2949	Os02g0799700
Os02g0152400	Os02g0152400-01	>Os02g0152400-01	4.02406	54.9836	21.0851	50.0806	44.4399	3.77228	2.3895	-0.172396	3.77228	2.3895	-0.172396	Similar to Ribulose bisphosphate carboxylase (EC 4.1.1.39) (Fragment).		2.53045	exon (Os02g0152300, exon 9 of 10)	-1830	Os02g0152400
Os08g0133700	Os08g0133700-00	>Os08g0133700-00	2.59409	10.8934	61.5659	14.3923	12.182	2.07015	4.56883	-0.240546	2.07015	4.56883	-0.240546	Similar to predicted protein.		2.15894	Intergenic	17515	Os08g0133700
Os06g0633300	Os06g0633300-01	>Os06g0633300-01	3.60404	27.813	27.9872	0	0	2.94807	2.95708	#DIV/0!	2.94807	2.95708	#DIV/0!	Similar to Phytosulfokines 1.		1.55803	Intergenic	5742	Os06g0633300
Os03g0701400	Os03g0701400-01	>Os03g0701400-01	1.98505	74.0316	50.0941	18.2864	16.4532	5.22089	4.65739	-0.152403	5.22089	4.65739	-0.152403	Similar to Pentatricopeptide repeat protein PPR868-14.		1.6105	exon (Os03g0701400, exon 1 of 4)	-2301	Os03g0701400
Os03g0416400	Os03g0416400-00	>Os03g0416400-00	1.16936	2.49504	2.33863	2.82057	1.99911	1.09334	0.999944	-0.496629	1.09334	0.999944	-0.496629	Similar to Patatin-like phospholipase family protein, expressed.		2.78043	exon (Os03g0416400, exon 3 of 3)	658	Os03g0416400
Os02g0653400	Os02g0653400-01	>Os02g0653400-01	1.99326	5.01891	20.64	1.90069	1.82049	1.33224	3.37224	-0.0621964	1.33224	3.37224	-0.0621964	Similar to OSIGBa0101C23.8 protein.		1.00282	promoter-TSS (Os02g0653400)	-869	Os02g0653400
Os03g0659700	Os03g0659700-01	>Os03g0659700-01	3.05291	8.59916	8.61549	1.43425	0	1.49401	1.49675	#NUM!	1.49401	1.49675	#NUM!	Similar to LOB domain protein 12.		1.06422	Intergenic	-2953	Os03g0659700
Os03g0320800	Os03g0320800-01	>Os03g0320800-01	0.964238	2.27668	2.02047	1.46659	0	1.23947	1.06723	#NUM!	1.23947	1.06723	#NUM!	Similar to Leucine Rich Repeat family protein, expressed.		1.62842	Intergenic	-2872	Os03g0320800
Os09g0426500	Os09g0426500-01	>Os09g0426500-01	15.4001	58.5668	36.8045	67.6616	134.092	1.92714	1.25694	0.986814	1.92714	1.25694	0.986814	Similar to Integral membrane protein DUF6 containing protein.		1.1524	intron (Os09g0426600, intron 2 of 3)	1067	Os09g0426500
Os12g0266000	Os12g0266000-01	>Os12g0266000-01	2.67851	8.23647	6.8362	4.20871	4.64909	1.6206	1.35176	0.14357	1.6206	1.35176	0.14357	Similar to Glutaredoxin-C8.		1.93797	Intergenic	-5819	Os12g0266000
Os09g0414900	Os09g0414900-01	>Os09g0414900-01	3.73783	18.8054	10.0725	0	2.75212	2.33087	1.43015	#DIV/0!	2.33087	1.43015	#DIV/0!	Similar to GASA5-like protein (Fragment).		1.23986	promoter-TSS (Os09g0414900)	-455	Os09g0414900
Os02g0137800	Os02g0137800-02	>Os02g0137800-02	10.3514	29.3679	23.7375	22.7089	45.7732	1.50441	1.19734	1.01125	1.50441	1.19734	1.01125	Similar to G protein gamma subunit 2.		2.48087	promoter-TSS (Os02g0137800)	-2	Os02g0137800
Os06g0486800	Os06g0486800-01	>Os06g0486800-01	85.1811	233.161	221.171	59.7735	66.7872	1.45272	1.37656	0.160066	1.45272	1.37656	0.160066	Similar to Formate dehydrogenase, mitochondrial precursor (EC 1.2.1.2) (NAD- dependent formate dehydrogenase) (FDH).		1.3971	Intergenic	-7594	Os06g0486800
Os04g0180400	Os04g0180400-01	>Os04g0180400-01	2.00279	7.06177	4.43748	105.427	108.665	1.81802	1.14773	0.0436429	1.81802	1.14773	0.0436429	Similar to Cytochrome P450 99A2.		2.25847	exon (Os04g0180500, exon 2 of 2)	603	Os04g0180400
Os07g0214900	Os07g0214900-00	>Os07g0214900-00	0.929745	5.03936	2.06865	0	4.4564	2.43833	1.15378	#DIV/0!	2.43833	1.15378	#DIV/0!	Similar to Chalcone synthase C2 (EC 2.3.1.74) (Naringenin-chalcone synthase C2).		1.06993	Intergenic	-5881	Os07g0214900
Os02g0247100	Os02g0247100-00	>Os02g0247100-00	3.65043	21.8134	25.9085	5.84514	5.87798	2.57908	2.82729	0.00808287	2.57908	2.82729	0.00808287	Similar to bZIP transcription factor family protein.		2.70643	TTS (Os02g0247100)	1475	Os02g0247100
Os03g0328100	Os03g0328100-01	>Os03g0328100-01	1.689	3.45992	3.45077	1.62673	1.33875	1.03457	1.03075	-0.281088	1.03457	1.03075	-0.281088	Similar to Axi 1 (Auxin-independent growth promoter)-like protein.		2.27228	Intergenic	-1047	Os03g0328100
Os01g0191200	Os01g0191200-02	>Os01g0191200-02	2.42669	13.7699	26.4886	3.53297	3.4634	2.50446	3.44831	-0.0286925	2.50446	3.44831	-0.0286925	Similar to Acid phosphatase.		2.45285	Intergenic	-2131	Os01g0191200
Os01g0191200	Os01g0191200-01	>Os01g0191200-01	2.7654	13.1028	22.6327	3.39125	3.91149	2.24432	3.03285	0.205901	2.24432	3.03285	0.205901	Similar to Acid phosphatase.		2.45285	Intergenic	-2131	Os01g0191200
Os02g0731900	Os02g0731900-01	>Os02g0731900-01	1.63831	21.1743	9.39518	0	0	3.69203	2.51971	#DIV/0!	3.69203	2.51971	#DIV/0!	Similar to 3-ketoacyl-CoA synthase.		2.84456	promoter-TSS (EPlOsAg00000003489)	687	Os02g0731900
Os06g0300000	Os06g0300000-01	>Os06g0300000-01	1.81495	3.88816	16.3848	0	2.30681	1.09916	3.17436	#DIV/0!	1.09916	3.17436	#DIV/0!	Short-chain dehydrogenase/reductase SDR domain containing protein.		2.36539	exon (Os06g0300100, exon 3 of 3)	337	Os06g0300000
Os05g0114500	Os05g0114500-00	>Os05g0114500-00	10.7287	174.032	122.152	11.0312	7.84526	4.01981	3.50913	-0.491697	4.01981	3.50913	-0.491697	RNA recognition motif domain domain containing protein.		2.06422	promoter-TSS (Os05g0114600)	587	Os05g0114500
Os07g0166800	Os07g0166800-02	>Os07g0166800-02	10.2998	48.2921	107.596	14.6674	12.8851	2.22917	3.38494	-0.186909	2.22917	3.38494	-0.186909	Rad6 (Ubiquitin carrier protein).		2.44339	promoter-TSS (Os07g0166800)	-192	Os07g0166800
Os09g0501100	Os09g0501100-00	>Os09g0501100-00	7.04446	29.2906	18.5475	3.49448	7.41335	2.05588	1.39666	1.08505	2.05588	1.39666	1.08505	Protein of unknown function DUF568 domain containing protein.		1.31094	promoter-TSS (Os09g0501100)	-965	Os09g0501100
Os07g0162450	Os07g0162450-01	>Os07g0162450-01	2.30118	123.577	17.1606	2.64651	116.319	5.74689	2.89865	5.45785	5.74689	2.89865	5.45785	Protein of unknown function DUF3778 domain containing protein.		1.71004	Intergenic	-2080	Os07g0162450
Os01g0875800	Os01g0875800-01	>Os01g0875800-01	0.766037	3.82864	3.90479	0	0	2.32135	2.34976	#DIV/0!	2.32135	2.34976	#DIV/0!	Protein of unknown function DUF266, plant family protein.		1.19546	promoter-TSS (Os01g0875800)	19	Os01g0875800
Os09g0304500	Os09g0304500-01	>Os09g0304500-01	1.15486	4.97183	3.06376	0	0	2.10606	1.40759	#DIV/0!	2.10606	1.40759	#DIV/0!	Protein of unknown function DUF247, plant family protein.		1.74566	Intergenic	6253	Os09g0304500
Os09g0356800	Os09g0356800-01	>Os09g0356800-01	2.83969	22.8329	11.9126	2.96453	9.6605	3.00731	2.06868	1.70429	3.00731	2.06868	1.70429	Protein kinase, core domain containing protein.		1.51739	Intergenic	-7133	Os09g0356800
Os10g0524400	Os10g0524400-04	>Os10g0524400-04	2.6743	23.5596	19.7094	1.29766	10.6536	3.13908	2.88165	3.03736	3.13908	2.88165	3.03736	Phospholipase D domain containing protein.		2.4867	Intergenic	-1261	Os10g0524400
Os11g0632200	Os11g0632200-01	>Os11g0632200-01	2.46571	4.93869	10.352	0	3.43228	1.00213	2.06983	#DIV/0!	1.00213	2.06983	#DIV/0!	Myb/SANT-like domain domain containing protein.		1.15894	Intergenic	-16505	Os11g0632200
Os04g0277400	Os04g0277400-01	>Os04g0277400-01	1.17089	2.40102	3.35488	1.85469	0	1.03604	1.51866	#NUM!	1.03604	1.51866	#NUM!	Membrane bound O-acyl transferase, MBOAT family protein.		1.04346	promoter-TSS (Os04g0277400)	-674	Os04g0277400
Os07g0580700	Os07g0580700-01	>Os07g0580700-01	1.74623	4.50757	8.44865	0	2.80101	1.36811	2.27448	#DIV/0!	1.36811	2.27448	#DIV/0!	Integrin alpha chain, C-terminal cytoplasmic region, conserved site domain containing protein.		1.71004	exon (Os07g0580700, exon 1 of 1)	3208	Os07g0580700
Os05g0541400	Os05g0541400-00	>Os05g0541400-00	1.69931	4.11763	3.71196	0	0	1.27687	1.12723	#DIV/0!	1.27687	1.12723	#DIV/0!	Helix-loop-helix DNA-binding domain containing protein.		2.51739	exon (Os05g0541400, exon 1 of 1)	327	Os05g0541400
Os04g0533900	Os04g0533900-01	>Os04g0533900-01	2.59821	36.6802	29.9949	51.0527	53.511	3.81941	3.52913	0.0678482	3.81941	3.52913	0.0678482	Heavy metal transport/detoxification protein domain containing protein.		1.38615	exon (Os04g0533900, exon 1 of 2)	927	Os04g0533900
Os04g0529700	Os04g0529700-01	>Os04g0529700-01	1.02839	2.46984	2.37334	2.03453	0	1.26403	1.20653	#NUM!	1.26403	1.20653	#NUM!	Glycosyltransferase sugar-binding region containing DXD motif domain containing protein.		2.18642	promoter-TSS (Os04g0529700)	26	Os04g0529700
Os03g0258900	Os03g0258900-01	>Os03g0258900-01	2.63354	15.5208	10.3291	1.56862	4.35925	2.55913	1.97164	1.47458	2.55913	1.97164	1.47458	Galactose oxidase, beta-propeller domain containing protein.		2.87996	promoter-TSS (Os03g0258900)	-884	Os03g0258900
Os06g0549900	Os06g0549900-01	>Os06g0549900-01	4.14258	8.37095	11.0048	63.2419	136.814	1.01486	1.40953	1.11326	1.01486	1.40953	1.11326	FAD linked oxidase, N-terminal domain containing protein.		1.91793	promoter-TSS (EPlOsAg00000034987)	806	Os06g0549900
Os06g0680900	Os06g0680900-02	>Os06g0680900-02	1.57631	16.3418	17.2326	1.63158	1.61732	3.37394	3.45052	-0.0126646	3.37394	3.45052	-0.0126646	Exostosin-like family protein.		1.6549	intron (Os06g0680900, intron 7 of 7)	6704	Os06g0680900
Os10g0123200	Os10g0123200-01	>Os10g0123200-01	0.967987	3.24157	2.29998	1.65038	1.91823	1.74363	1.24856	0.216977	1.74363	1.24856	0.216977	Cyclin-like F-box domain containing protein.		2.26585	exon (Os10g0123200, exon 1 of 2)	686	Os10g0123200
Os02g0252600	Os02g0252600-01	>Os02g0252600-01	0.829573	1.81046	10.1973	3.32137	1.85592	1.12592	3.61967	-0.839644	1.12592	3.61967	-0.839644	Aminotransferase, class IV family protein.		1.6947	Intergenic	-2564	Os02g0252600
Os08g0480200	Os08g0480200-01	>Os08g0480200-01	0.978557	2.51669	2.82979	9.76159	6.28609	1.3628	1.53197	-0.634953	1.3628	1.53197	-0.634953	2OG-Fe(II) oxygenase domain containing protein.		1.221	promoter-TSS (Os08g0480200)	-43	Os08g0480200
Os04g0499800	Os04g0499800-01	>Os04g0499800-01	0.657943	3.54985	15.7737	10.2037	9.51763	2.43172	4.58341	-0.100418	2.43172	4.58341	-0.100418	Hypothetical protein.		1.83487	promoter-TSS (Os04g0499800)	-371	Os04g0499800
Os08g0384700	Os08g0384700-01	>Os08g0384700-01	3.24374	10.3405	9.25383	4.90609	7.95081	1.67258	1.51239	0.696528	1.67258	1.51239	0.696528	Hypothetical gene.		1.10235	Intergenic	6111	Os08g0384700
Os12g0266000	Os12g0266000-03	>Os12g0266000-03	2.04711	17.9109	10.5548	1.54791	14.016	3.12918	2.36624	3.17868	3.12918	2.36624	3.17868	Hypothetical gene.		1.93797	Intergenic	-5819	Os12g0266000
Os04g0675000	Os04g0675000-02	>Os04g0675000-02	5.74283	20.6673	12.799	2.88558	2.05745	1.84752	1.1562	-0.488004	1.84752	1.1562	-0.488004	Hypothetical gene.		1.06993	3' UTR (Os04g0675000, exon 1 of 1)	486	Os04g0675000
Os12g0140266	Os12g0140266-00	>Os12g0140266-00	1.08068	2.55027	5.20162	0	0	1.23871	2.26702	#DIV/0!	1.23871	2.26702	#DIV/0!	Hypothetical conserved gene.		2.10235	promoter-TSS (Os12g0140266)	-388	Os12g0140266
Os02g0486500	Os02g0486500-00	>Os02g0486500-00	24.4073	59.8174	120.04	12.031	0	1.29325	2.29813	#NUM!	1.29325	2.29813	#NUM!	Hypothetical conserved gene.		1.02835	TTS (Os02g0486500)	1014	Os02g0486500
Os12g0282000	Os12g0282000-01	>Os12g0282000-01	45.8602	154.274	93.1922	5.3319	0	1.75018	1.02297	#NUM!	1.75018	1.02297	#NUM!	Conserved hypothetical protein.		2.50032	Intergenic	2973	Os12g0282000
Os03g0299700	Os03g0299700-01	>Os03g0299700-01	1.28108	69.3695	105.713	0	79.3794	5.75887	6.36665	#DIV/0!	5.75887	6.36665	#DIV/0!	Conserved hypothetical protein.		2.20927	Intergenic	2991	Os03g0299700
Os03g0199300	Os03g0199300-01	>Os03g0199300-01	1.52191	3.16543	3.45135	1.39293	2.92998	1.05652	1.18128	1.07277	1.05652	1.18128	1.07277	Conserved hypothetical protein.		2.00282	5' UTR (Os03g0199300, exon 1 of 1)	223	Os03g0199300
Os02g0587300	Os02g0587300-00	>Os02g0587300-00	3.11537	13.8737	11.3513	496.88	826.967	2.15488	1.86538	0.734932	2.15488	1.86538	0.734932	Conserved hypothetical protein.		1.26585	Intergenic	-4454	Os02g0587300
Os11g0481500	Os11g0481500-01	>Os11g0481500-01	2.44495	5.27823	5.65686	4.83121	4.81018	1.11025	1.2102	-0.00629368	1.11025	1.2102	-0.00629368	Conserved hypothetical protein.		1.19546	Intergenic	-1664	Os11g0481500
Os08g0100150	Os08g0100150-01	>Os08g0100150-01	2.18136	4.90047	5.34513	12.8699	0	1.16769	1.293	#NUM!	1.16769	1.293	#NUM!	Conserved hypothetical protein.		1.42197	Intergenic	-1279	Os08g0100150
Os03g0684800	Os03g0684800-01	>Os03g0684800-01	2.25427	6.64017	6.27833	1.67188	1.34567	1.55856	1.47772	-0.313147	1.55856	1.47772	-0.313147	Conserved hypothetical protein.		1.3845	TTS (Os03g0684700)	-2191	Os03g0684800
Os02g0147500	Os02g0147500-00	>Os02g0147500-00	1.3491	6.6168	3.51896	4.75733	4.65015	2.29414	1.38315	-0.0328748	2.29414	1.38315	-0.0328748	Conserved hypothetical protein.		2.50289	exon (Os02g0147500, exon 2 of 4)	373	Os02g0147500
Os05g0282900	Os05g0282900-01	>Os05g0282900-01	2.45259	33.9379	23.4879	0	0	3.79052	3.25954	#DIV/0!	3.79052	3.25954	#DIV/0!	Conserved hypothetical protein.		1.84456	Intergenic	-1063	Os05g0282900
Os02g0249300	Os02g0249300-00	>Os02g0249300-00	5.22344	12.3473	15.8646	12.1767	11.6502	1.24112	1.60274	-0.0637685	1.24112	1.60274	-0.0637685	Zinc finger, RING/FYVE/PHD-type domain containing protein.		#N/A	#N/A	#N/A	#N/A
Os02g0641000	Os02g0641000-00	>Os02g0641000-00	3.70972	14.3775	12.3309	0	0	1.95443	1.7329	#DIV/0!	1.95443	1.7329	#DIV/0!	Zinc finger, LIM-type domain containing protein.		-0.722074	promoter-TSS (Os02g0641000)	-176	Os02g0641000
Os11g0340477	Os11g0340477-01	>Os11g0340477-01	0.893185	3.73821	3.10076	16.5515	32.038	2.06532	1.79559	0.952822	2.06532	1.79559	0.952822	Zinc finger, C2H2-type domain containing protein.		#N/A	#N/A	#N/A	#N/A
Os01g0512700	Os01g0512700-00	>Os01g0512700-00	1.11211	2.52932	2.68074	0	0	1.18545	1.26933	#DIV/0!	1.18545	1.26933	#DIV/0!	Zinc finger, C2H2 domain containing protein.		0.532499	promoter-TSS (Os01g0512700)	-795	Os01g0512700
Os12g0294100	Os12g0294100-01	>Os12g0294100-01	8.67497	20.4463	17.8571	21.6499	23.913	1.23691	1.04157	0.143435	1.23691	1.04157	0.143435	WD40 repeat-like domain containing protein.		#N/A	#N/A	#N/A	#N/A
Os07g0241600	Os07g0241600-00	>Os07g0241600-00	1.16774	3.22831	27.9085	0	0	1.46706	4.57891	#DIV/0!	1.46706	4.57891	#DIV/0!	UDP-glucuronosyl/UDP-glucosyltransferase domain containing protein.		0.780426	promoter-TSS (Os07g0241700)	267	Os07g0241600
Os07g0248900	Os07g0248900-01	>Os07g0248900-01	1.55933	5.21459	4.81494	0	1.46338	1.74163	1.62659	#DIV/0!	1.74163	1.62659	#DIV/0!	Transposase, MuDR, plant domain containing protein.		#N/A	#N/A	#N/A	#N/A
Os07g0116050	Os07g0116050-00	>Os07g0116050-00	1.20287	3.35956	3.77673	1.21611	0	1.48179	1.65066	#NUM!	1.48179	1.65066	#NUM!	Transposase, IS4-like domain containing protein.		#N/A	#N/A	#N/A	#N/A
Os11g0642400	Os11g0642400-01	>Os11g0642400-01	0.918842	3.01743	1.89753	13.0179	21.9446	1.71543	1.04623	0.753369	1.71543	1.04623	0.753369	Transferase family protein.		#N/A	#N/A	#N/A	#N/A
Os06g0264500	Os06g0264500-01	>Os06g0264500-01	19.0486	68.551	49.1657	30.0421	17.2603	1.84749	1.36797	-0.799528	1.84749	1.36797	-0.799528	TGF-beta receptor, type I/II extracellular region family protein.		#N/A	#N/A	#N/A	#N/A
Os05g0410500	Os05g0410500-01	>Os05g0410500-01	1.4165	4.03027	3.16549	2.19296	2.17215	1.50855	1.1601	-0.0137558	1.50855	1.1601	-0.0137558	TGF-beta receptor, type I/II extracellular region family protein.		-0.956539	promoter-TSS (Os05g0410500)	-995	Os05g0410500
Os01g0311600	Os01g0311600-01	>Os01g0311600-01	1.5885	5.46031	6.00062	0	2.12109	1.78132	1.91745	#DIV/0!	1.78132	1.91745	#DIV/0!	Sulfotransferase family protein.		#N/A	#N/A	#N/A	#N/A
Os12g0127650	Os12g0127650-00	>Os12g0127650-00	1.936	4.36419	4.94289	2.32538	1.37828	1.17263	1.35228	-0.754597	1.17263	1.35228	-0.754597	Similar to Ulp1 protease family, C-terminal catalytic domain containing protein, expressed.		#N/A	#N/A	#N/A	#N/A
Os06g0238200	Os06g0238200-00	>Os06g0238200-00	6.63236	17.949	13.4386	15.5702	8.31399	1.43631	1.01879	-0.905175	1.43631	1.01879	-0.905175	Similar to ubiquitin-protein ligase.		#N/A	#N/A	#N/A	#N/A
Os01g0918300	Os01g0918300-02	>Os01g0918300-02	38.612	101.506	84.3824	40.2722	91.0404	1.39444	1.12789	1.17672	1.39444	1.12789	1.17672	Similar to Ubiquitin-like protein SMT3.		0.314763	promoter-TSS (Os01g0918400)	-256	Os01g0918300
Os08g0506500	Os08g0506500-00	>Os08g0506500-00	5.2287	24.4856	16.9045	16.8626	13.8255	2.22741	1.69288	-0.286495	2.22741	1.69288	-0.286495	Similar to tRNA/rRNA methyltransferase (SpoU) family protein.		0.32586	promoter-TSS (Os08g0506500)	-287	Os08g0506500
Os02g0683900	Os02g0683900-02	>Os02g0683900-02	3.42484	33.5208	36.6993	37.5269	44.2215	3.29095	3.42164	0.236823	3.29095	3.42164	0.236823	Similar to T5E21.3.		-0.882539	promoter-TSS (EPlOsAg00000023808)	531	Os02g0683900
Os11g0505300	Os11g0505300-01	>Os11g0505300-01	4.95621	25.0428	16.3133	4.65824	4.40646	2.33709	1.71874	-0.0801649	2.33709	1.71874	-0.0801649	Similar to Sulfotransferase domain containing protein, expressed.		#N/A	#N/A	#N/A	#N/A
Os11g0145700	Os11g0145700-00	>Os11g0145700-00	0.706799	2.309	2.57229	1.91484	2.91777	1.7079	1.86368	0.607642	1.7079	1.86368	0.607642	Similar to SPRY domain containing protein.		#N/A	#N/A	#N/A	#N/A
Os06g0701900	Os06g0701900-00	>Os06g0701900-00	16.183	40.1862	32.5441	9.17302	8.32623	1.31222	1.00792	-0.139733	1.31222	1.00792	-0.139733	Similar to small auxin up RNA1.		#NUM!	TTS (Os06g0701900)	1164	Os06g0701900
Os01g0584032	Os01g0584032-00	>Os01g0584032-00	3.46057	15.7422	40.4746	0	2.91992	2.18556	3.54794	#DIV/0!	2.18556	3.54794	#DIV/0!	Similar to skin secretory protein xP2.		#N/A	#N/A	#N/A	#N/A
Os01g0930900	Os01g0930900-00	>Os01g0930900-00	2.49973	16.7301	190.993	188.701	286.775	2.7426	6.2556	0.603817	2.7426	6.2556	0.603817	Similar to Short chain alcohol dehydrogenase-like.		#N/A	#N/A	#N/A	#N/A
Os10g0545700	Os10g0545700-01	>Os10g0545700-01	9.3229	23.8886	34.0796	18.1341	70.4564	1.35747	1.87006	1.95803	1.35747	1.87006	1.95803	Similar to Rhodanese-like protein.		#N/A	#N/A	#N/A	#N/A
Os04g0554500	Os04g0554500-00	>Os04g0554500-00	173.145	354.706	509.23	28.7395	38.4254	1.03464	1.55634	0.419025	1.03464	1.55634	0.419025	Similar to RCc3 protein.		0.294999	TTS (Os04g0554500)	1539	Os04g0554500
Os12g0499700	Os12g0499700-00	>Os12g0499700-00	0.657229	2.03387	1.35633	0	0	1.62976	1.04524	#DIV/0!	1.62976	1.04524	#DIV/0!	Similar to Protein kinase domain containing protein.		#N/A	#N/A	#N/A	#N/A
Os03g0268200	Os03g0268200-03	>Os03g0268200-03	2.76859	9.70166	5.63886	7.09446	4.56989	1.80908	1.02625	-0.634533	1.80908	1.02625	-0.634533	Similar to Protein kinase domain containing protein, expressed.		-0.743136	promoter-TSS (Os03g0268200)	-599	Os03g0268200
Os02g0608700	Os02g0608700-01	>Os02g0608700-01	41.1599	169.588	135.837	53.8325	125.013	2.04272	1.72257	1.21553	2.04272	1.72257	1.21553	Similar to predicted protein.		0.780426	promoter-TSS (Os02g0608700)	-355	Os02g0608700
Os01g0758500	Os01g0758500-01	>Os01g0758500-01	1.73134	4.36028	3.65358	1.84005	1.67969	1.33253	1.07742	-0.13155	1.33253	1.07742	-0.13155	Similar to predicted protein.		-0.734147	Intergenic	-6428	Os01g0758500
Os12g0135100	Os12g0135100-00	>Os12g0135100-00	11.761	24.6484	46.4534	5.87743	11.8597	1.06748	1.98177	1.01281	1.06748	1.98177	1.01281	Similar to Phosphoglycerate mutase family protein.		#N/A	#N/A	#N/A	#N/A
Os01g0955000	Os01g0955000-03	>Os01g0955000-03	1.43939	13.6791	14.8836	1.40337	12.0605	3.24844	3.37019	3.10332	3.24844	3.37019	3.10332	Similar to phosphoesterase family protein.		#N/A	#N/A	#N/A	#N/A
Os11g0292050	Os11g0292050-00	>Os11g0292050-00	4.63076	13.93	9.66408	8.18155	4.18169	1.58887	1.06138	-0.968288	1.58887	1.06138	-0.968288	Similar to PHD-finger family protein, expressed.		#N/A	#N/A	#N/A	#N/A
Os08g0376200	Os08g0376200-01	>Os08g0376200-01	3.47907	13.6383	13.9645	15.8056	28.5439	1.97089	2.00499	0.852747	1.97089	2.00499	0.852747	Similar to Peroxisomal coenzyme A diphosphatase NUDT7.		-0.167106	promoter-TSS (Os08g0376200)	-886	Os08g0376200
Os01g0963000	Os01g0963000-04	>Os01g0963000-04	1.65746	14.0904	4.75523	88.6569	132.25	3.08767	1.52054	0.576963	3.08767	1.52054	0.576963	Similar to Peroxidase BP 1 precursor.		0.710037	exon (Os01g0963000, exon 1 of 1)	294	Os01g0963000
Os05g0411100	Os05g0411100-00	>Os05g0411100-00	2.06786	4.31589	5.30532	1.29682	0	1.06152	1.3593	#NUM!	1.06152	1.3593	#NUM!	Similar to peptide transporter PTR2.		#N/A	#N/A	#N/A	#N/A
Os06g0215900	Os06g0215900-01	>Os06g0215900-01	1.17445	10.4363	36.4051	25.9478	21.4429	3.15155	4.95408	-0.275112	3.15155	4.95408	-0.275112	Similar to Oxo-phytodienoic acid reductase.		#N/A	#N/A	#N/A	#N/A
Os12g0260500	Os12g0260500-01	>Os12g0260500-01	85.0481	267.185	226.547	49.9464	69.6179	1.65149	1.41346	0.479078	1.65149	1.41346	0.479078	Similar to Oxidoreductase, short chain dehydrogenase/reductase family protein, expressed.		#N/A	#N/A	#N/A	#N/A
Os04g0495300	Os04g0495300-01	>Os04g0495300-01	2.5988	12.0205	14.0667	26.577	27.307	2.20958	2.43637	0.0390926	2.20958	2.43637	0.0390926	Similar to OSIGBa0159F11.7 protein.		#N/A	#N/A	#N/A	#N/A
Os05g0328300	Os05g0328300-00	>Os05g0328300-00	8.11888	17.1463	18.8058	0	0	1.07854	1.21183	#DIV/0!	1.07854	1.21183	#DIV/0!	Similar to OFP17 (ARABIDOPSIS THALIANA OVATE FAMILY PROTEIN 17).		#N/A	#N/A	#N/A	#N/A
Os12g0166500	Os12g0166500-01	>Os12g0166500-01	4.67781	21.0891	9.45207	8.4157	8.01304	2.17259	1.0148	-0.0707336	2.17259	1.0148	-0.0707336	Similar to Nrap protein, expressed.		#NUM!	intron (Os12g0166500, intron 12 of 20)	4483	Os12g0166500
Os06g0157900	Os06g0157900-00	>Os06g0157900-00	3.17164	26.9235	8.17002	0	0	3.08557	1.36511	#DIV/0!	3.08557	1.36511	#DIV/0!	Similar to Non-specific lipid-transfer protein.		#N/A	#N/A	#N/A	#N/A
Os03g0793950	Os03g0793950-00	>Os03g0793950-00	6.12874	12.2705	14.9883	5.03546	4.63888	1.00153	1.29017	-0.118347	1.00153	1.29017	-0.118347	Similar to Non-specific lipid-transfer protein.		#N/A	#N/A	#N/A	#N/A
Os02g0104700	Os02g0104700-02	>Os02g0104700-02	1.61043	4.70898	5.78049	3.13782	2.7769	1.54797	1.84375	-0.176287	1.54797	1.84375	-0.176287	Similar to Nitric oxide associated 1.		#N/A	#N/A	#N/A	#N/A
Os11g0677000	Os11g0677000-00	>Os11g0677000-00	1.94209	6.38217	4.38226	0	1.04642	1.71644	1.17407	#DIV/0!	1.71644	1.17407	#DIV/0!	Similar to NB-ARC domain containing protein, expressed.		#N/A	#N/A	#N/A	#N/A
Os03g0237100	Os03g0237100-01	>Os03g0237100-01	75.2439	166.446	159.966	34.9879	28.1916	1.14541	1.08812	-0.311591	1.14541	1.08812	-0.311591	Similar to NADPH-dependent codeinone reductase (EC 1.1.1.247).		0.224033	promoter-TSS (Os03g0237100)	-319	Os03g0237100
Os01g0533900	Os01g0533900-01	>Os01g0533900-01	6.46525	17.8749	17.3279	3.84114	7.52849	1.46716	1.42232	0.970826	1.46716	1.42232	0.970826	Similar to Multidrug resistance protein 1 homolog.		#N/A	#N/A	#N/A	#N/A
Os05g0196100	Os05g0196100-02	>Os05g0196100-02	1.95854	5.62354	4.27615	4.56083	5.74361	1.5217	1.12653	0.332661	1.5217	1.12653	0.332661	Similar to multidrug resistance associated protein 1.		0.172744	exon (Os05g0196100, exon 3 of 12)	2396	Os05g0196100
Os08g0163200	Os08g0163200-00	>Os08g0163200-00	75.124	591.95	586.725	597.576	567.825	2.97813	2.96534	-0.0736758	2.97813	2.96534	-0.0736758	Similar to Mps one binder kinase activator-like 1A.		#N/A	#N/A	#N/A	#N/A
Os06g0509100	Os06g0509100-02	>Os06g0509100-02	0.807173	2.68852	3.7103	1.6657	1.43679	1.73586	2.20059	-0.213279	1.73586	2.20059	-0.213279	Similar to Mitogen-activated protein kinase 17.		#N/A	#N/A	#N/A	#N/A
Os03g0814600	Os03g0814600-00	>Os03g0814600-00	26.4202	114.529	76.966	74.3715	61.9684	2.116	1.54258	-0.263217	2.116	1.54258	-0.263217	Similar to Mitochondrial prohibitin complex protein 2.		#N/A	#N/A	#N/A	#N/A
Os12g0570700	Os12g0570700-01	>Os12g0570700-01	565.526	1503.36	2461.35	430.043	884.663	1.41053	2.12178	1.04065	1.41053	2.12178	1.04065	Similar to Metallothionein-like protein type 1.		#N/A	#N/A	#N/A	#N/A
Os01g0533900	Os01g0533900-02	>Os01g0533900-02	8.72593	21.193	21.7854	5.53108	9.70742	1.28021	1.31998	0.811527	1.28021	1.31998	0.811527	Similar to MDR-like ABC transporter.		#N/A	#N/A	#N/A	#N/A
Os03g0856200	Os03g0856200-04	>Os03g0856200-04	1.79936	4.06195	5.0496	2.4522	4.27959	1.17469	1.48869	0.803396	1.17469	1.48869	0.803396	Similar to KAP-2.		-1.27847	TTS (Os03g0856100)	242	Os03g0856200
Os02g0650300	Os02g0650300-02	>Os02g0650300-02	13.8419	57.2199	27.768	1.46438	0	2.04747	1.00438	#NUM!	2.04747	1.00438	#NUM!	Similar to Iron-phytosiderophore transporter YSL15.		0.500318	TTS (Os02g0650300)	2545	Os02g0650300
Os03g0134800	Os03g0134800-00	>Os03g0134800-00	3.3549	7.20106	8.28436	0	2.28346	1.10194	1.30412	#DIV/0!	1.10194	1.30412	#DIV/0!	Similar to IQ calmodulin-binding motif family protein, expressed.		#N/A	#N/A	#N/A	#N/A
Os12g0119800	Os12g0119800-01	>Os12g0119800-01	7.33887	18.7847	15.0066	6.00093	5.49253	1.35593	1.03197	-0.127715	1.35593	1.03197	-0.127715	Similar to Harpin-induced protein 1 containing protein, expressed.		0.887341	exon (Os12g0119800, exon 1 of 1)	104	Os12g0119800
Os04g0453400	Os04g0453400-01	>Os04g0453400-01	2.84849	17.5119	15.4709	3.82141	0	2.62007	2.44129	#NUM!	2.62007	2.44129	#NUM!	Similar to H0505F09.6 protein.		#N/A	#N/A	#N/A	#N/A
Os01g0863100	Os01g0863100-01	>Os01g0863100-01	1.59564	3.61997	3.52444	3.16544	4.82354	1.18184	1.14326	0.607686	1.18184	1.14326	0.607686	Similar to H0423H10.6 protein.		#N/A	#N/A	#N/A	#N/A
Os04g0676700	Os04g0676700-02	>Os04g0676700-02	11.7382	27.7282	26.4284	32.3342	23.0636	1.24014	1.17088	-0.487443	1.24014	1.17088	-0.487443	Similar to H0101F08.8 protein.		-2.4675	intron (Os04g0676700, intron 1 of 1)	860	Os04g0676700
Os06g0611900	Os06g0611900-01	>Os06g0611900-01	9.21785	57.9656	91.982	55.0781	141.304	2.65269	3.31885	1.35925	2.65269	3.31885	1.35925	Similar to Glycine decarboxylase P subunit.		-2.1071	exon (Os06g0611900, exon 5 of 12)	1495	Os06g0611900
Os11g0642800	Os11g0642800-01	>Os11g0642800-01	9.45532	22.8201	18.9117	28.3954	26.3397	1.27111	1.00008	-0.108418	1.27111	1.00008	-0.108418	Similar to Glutathione synthetase.		#N/A	#N/A	#N/A	#N/A
Os07g0238700	Os07g0238700-01	>Os07g0238700-01	0.995168	4.97834	5.08499	4.982	4.5929	2.32265	2.35323	-0.11732	2.32265	2.35323	-0.11732	Similar to Glutamate dehydrogenase (EC 1.4.1.3) (GDH).		-0.467501	promoter-TSS (Os07g0238700)	-531	Os07g0238700
Os09g0426800	Os09g0426800-01	>Os09g0426800-01	0.758759	1.65368	2.00911	0	1.78307	1.12397	1.40484	#DIV/0!	1.12397	1.40484	#DIV/0!	Similar to Glossy1 protein.		#N/A	#N/A	#N/A	#N/A
Os06g0266800	Os06g0266800-01	>Os06g0266800-01	50.2297	146.988	103.404	32.3122	37.5921	1.54909	1.04168	0.218351	1.54909	1.04168	0.218351	Similar to Gibberellin-stimulated protein.		-0.126464	promoter-TSS (Os06g0266800)	-404	Os06g0266800
Os03g0102100	Os03g0102100-01	>Os03g0102100-01	2.73953	9.79794	6.61913	6.6243	5.97512	1.83855	1.27271	-0.1488	1.83855	1.27271	-0.1488	Similar to formyltetrahydrofolate deformylase.		#N/A	#N/A	#N/A	#N/A
Os02g0264700	Os02g0264700-01	>Os02g0264700-01	1.29703	6.30108	6.48755	4.94475	6.69305	2.28039	2.32246	0.436766	2.28039	2.32246	0.436766	Similar to flagelliform silk protein-like protein [Oryza sativa (japonica cultivar-group)].		#N/A	#N/A	#N/A	#N/A
Os07g0163000	Os07g0163000-01	>Os07g0163000-01	3.51061	11.4376	10.3118	7.72421	6.62151	1.70399	1.5545	-0.222227	1.70399	1.5545	-0.222227	Similar to FAD linked oxidase family protein.		-0.519134	exon (Os07g0163000, exon 6 of 17)	1723	Os07g0163000
Os03g0155500	Os03g0155500-00	>Os03g0155500-00	1.5587	4.43047	4.43567	0	5.37838	1.50712	1.50881	#DIV/0!	1.50712	1.50881	#DIV/0!	Similar to Expansin-A25.		#N/A	#N/A	#N/A	#N/A
Os03g0860100	Os03g0860100-01	>Os03g0860100-01	4.13327	9.86197	11.9909	48.0382	59.4116	1.25459	1.53658	0.306563	1.25459	1.53658	0.306563	Similar to Ethylene-responsive transcription factor 2 (Ethylene-responsive element binding factor 2) (EREBP-2) (AtERF2).		#N/A	#N/A	#N/A	#N/A
Os02g0769200	Os02g0769200-01	>Os02g0769200-01	6.0963	18.0909	144.951	4.20767	5.89106	1.56926	4.57149	0.485506	1.56926	4.57149	0.485506	Similar to erwinia induced protein 1.		#N/A	#N/A	#N/A	#N/A
Os06g0569900	Os06g0569900-01	>Os06g0569900-01	20.0721	58.0007	102.892	7.53596	0	1.53088	2.35787	#NUM!	1.53088	2.35787	#NUM!	Similar to Ent-kaurene oxidase 1 (Fragment).		-0.289963	intron (Os06g0569900, intron 1 of 7)	2635	Os06g0569900
Os05g0427900	Os05g0427900-01	>Os05g0427900-01	2.90889	7.43892	8.64093	4.32433	3.9324	1.35462	1.57072	-0.137067	1.35462	1.57072	-0.137067	Similar to DnaJ-like protein.		#N/A	#N/A	#N/A	#N/A
Os06g0603400	Os06g0603400-01	>Os06g0603400-01	2.96327	67.0013	6.65522	6.15265	7.56783	4.49893	1.1673	0.298672	4.49893	1.1673	0.298672	Similar to DNA-directed RNA polymerase III 39 kDa polypeptide (EC 2.7.7.6) (RNA polymerase III C39 subunit).		#N/A	#N/A	#N/A	#N/A
Os09g0365450	Os09g0365450-00	>Os09g0365450-00	1.26316	3.53997	2.58365	1.53667	1.17024	1.4867	1.03237	-0.393003	1.4867	1.03237	-0.393003	Similar to DNA binding protein.		#N/A	#N/A	#N/A	#N/A
Os07g0637700	Os07g0637700-00	>Os07g0637700-00	10.8847	41.8114	24.2976	6.20241	9.45928	1.94159	1.15851	0.608901	1.94159	1.15851	0.608901	Similar to Disease resistance-responsive family protein.		-0.307037	TTS (Os07g0637700)	1588	Os07g0637700
Os07g0643800	Os07g0643800-01	>Os07g0643800-01	9.78873	25.2484	26.3121	65.5396	96.4446	1.367	1.42653	0.557334	1.367	1.42653	0.557334	Similar to Dirigent protein.		#N/A	#N/A	#N/A	#N/A
Os05g0493400	Os05g0493400-01	>Os05g0493400-01	11.3761	40.8166	39.2803	5.61096	39.9989	1.84315	1.7878	2.83364	1.84315	1.7878	2.83364	Similar to Cyclin box (Fragment).		0.232938	promoter-TSS (Os05g0493400)	-814	Os05g0493400
Os05g0502000	Os05g0502000-01	>Os05g0502000-01	3.11442	16.4661	9.02378	0	0.803038	2.40246	1.53477	#DIV/0!	2.40246	1.53477	#DIV/0!	Similar to Cyclic nucleotide-gated ion channel 4 (AtCNGC4) (Cyclic nucleotide-and calmodulin-regulated ion channel 4) (AtHLM1).		0.911671	Intergenic	-3047	Os05g0502000
Os02g0808800	Os02g0808800-01	>Os02g0808800-01	0.882875	3.06463	2.31765	118.7	95.0813	1.79543	1.39238	-0.320086	1.79543	1.39238	-0.320086	Similar to Cinnamoyl-CoA reductase (EC 1.2.1.44).		-0.357077	TTS (Os02g0808800)	1760	Os02g0808800
Os04g0269600	Os04g0269600-02	>Os04g0269600-02	2.16906	16.5215	10.6185	8.10423	5.70477	2.9292	2.29144	-0.506506	2.9292	2.29144	-0.506506	Similar to cDNA clone:J023110G01, full insert sequence.		#NUM!	intron (Os04g0269600, intron 1 of 3)	2600	Os04g0269600
Os04g0602900	Os04g0602900-01	>Os04g0602900-01	2.94763	10.7897	8.95904	2.96551	3.85368	1.87203	1.60379	0.377957	1.87203	1.60379	0.377957	Similar to cDNA clone:J023087M06, full insert sequence.		-0.219574	promoter-TSS (Os04g0602900)	-6	Os04g0602900
Os11g0586200	Os11g0586200-00	>Os11g0586200-00	6.80967	16.9733	19.0965	0	0	1.31761	1.48765	#DIV/0!	1.31761	1.48765	#DIV/0!	Similar to Calmodulin.		#N/A	#N/A	#N/A	#N/A
Os01g0819200	Os01g0819200-00	>Os01g0819200-00	2.16246	4.60484	4.56191	0	0	1.09048	1.07696	#DIV/0!	1.09048	1.07696	#DIV/0!	Similar to calcium lipid binding protein-like.		#N/A	#N/A	#N/A	#N/A
Os03g0797600	Os03g0797600-02	>Os03g0797600-02	8.01196	20.2191	28.9744	31.9325	46.2311	1.33549	1.85455	0.533838	1.33549	1.85455	0.533838	Similar to BHLH transcription factor.		0.48497	promoter-TSS (Os03g0797600)	-261	Os03g0797600
Os09g0491100	Os09g0491100-01	>Os09g0491100-01	3.39356	7.28051	8.9143	2.54948	0	1.10124	1.39332	#NUM!	1.10124	1.39332	#NUM!	Similar to Beta-primeverosidase (EC 3.2.1.149).		-0.15246	promoter-TSS (EPlOsAg00000009981)	-212	Os09g0491100
Os02g0219200	Os02g0219200-03	>Os02g0219200-03	1.89136	6.67651	4.38187	3.77381	1.99588	1.81967	1.21212	-0.918997	1.81967	1.21212	-0.918997	Similar to Beta-galactosidase.		0.924816	promoter-TSS (Os02g0219200)	-780	Os02g0219200
Os02g0219200	Os02g0219200-02	>Os02g0219200-02	2.74163	7.78983	5.86325	2.38582	1.48513	1.50656	1.09667	-0.683896	1.50656	1.09667	-0.683896	Similar to Beta-galactosidase.		0.924816	promoter-TSS (Os02g0219200)	-780	Os02g0219200
Os01g0947000	Os01g0947000-01	>Os01g0947000-01	14.4701	67.0406	38.8273	1137.43	1386.57	2.21196	1.424	0.285743	2.21196	1.424	0.285743	Similar to Beta-1,3-glucanase precursor.		#NUM!	intron (Os01g0946800, intron 14 of 14)	-2645	Os01g0947000
Os04g0105300	Os04g0105300-02	>Os04g0105300-02	10.6614	23.0912	21.4341	7.68466	5.97016	1.11495	1.00751	-0.364212	1.11495	1.00751	-0.364212	Similar to B0616E02-H0507E05.2 protein.		0.578792	promoter-TSS (Os04g0105300)	-59	Os04g0105300
Os03g0179900	Os03g0179900-01	>Os03g0179900-01	2.58161	9.19442	6.58604	20.6881	29.6308	1.83249	1.35114	0.518296	1.83249	1.35114	0.518296	Similar to Avr9/Cf-9 rapidly elicited protein 44 (Fragment).		-0.634611	promoter-TSS (Os03g0179900)	14	Os03g0179900
Os03g0359600	Os03g0359600-01	>Os03g0359600-01	1.1055	3.55718	2.70257	1.49234	2.04704	1.68603	1.28963	0.455963	1.68603	1.28963	0.455963	Similar to Avr9/Cf-9 rapidly elicited protein 231.		0.610501	TTS (Os03g0359600)	2353	Os03g0359600
Os12g0226900	Os12g0226900-01	>Os12g0226900-01	0.892473	8.31682	2.60102	1.53709	2.55923	3.22015	1.5432	0.735508	3.22015	1.5432	0.735508	Similar to Allyl alcohol dehydrogenase.		#N/A	#N/A	#N/A	#N/A
Os07g0282500	Os07g0282500-01	>Os07g0282500-01	1.03103	2.43621	3.55452	0	0	1.24055	1.78557	#DIV/0!	1.24055	1.78557	#DIV/0!	Similar to Aldehyde oxidase 3 (EC 1.2.3.1) (AtAO-3) (AtAO4).		#NUM!	Intergenic	5309	Os07g0282500
Os02g0804600	Os02g0804600-00	>Os02g0804600-00	1.16459	5.5429	6.35144	0	0	2.25082	2.44726	#DIV/0!	2.25082	2.44726	#DIV/0!	Similar to Adenylyltransferase and sulfurtransferase MOCS3.		-1.02693	promoter-TSS (Os02g0804600)	-209	Os02g0804600
Os06g0215900	Os06g0215900-02	>Os06g0215900-02	1.29411	13.5767	40.802	28.6607	27.5205	3.3911	4.97861	-0.0585672	3.3911	4.97861	-0.0585672	Similar to 12-oxophytodienoic acid reductase.		#N/A	#N/A	#N/A	#N/A
Os01g0134800	Os01g0134800-01	>Os01g0134800-01	0.86102	2.59442	2.79188	0	0	1.59129	1.69712	#DIV/0!	1.59129	1.69712	#DIV/0!	Similar to (1,4)-beta-xylan endohydrolase, isoenzyme X-II (EC 3.2.1.8) (Fragment).		#NUM!	Intergenic	-2868	Os01g0134800
Os06g0225800	Os06g0225800-01	>Os06g0225800-01	3.77569	17.9435	18.907	33.8843	31.9265	2.24865	2.32411	-0.0858626	2.24865	2.32411	-0.0858626	Shikimate kinase domain containing protein.		#NUM!	intron (Os06g0225800, intron 1 of 7)	1054	Os06g0225800
Os05g0595800	Os05g0595800-00	>Os05g0595800-00	1.05534	2.1156	2.65239	0.941651	0	1.00336	1.32959	#NUM!	1.00336	1.32959	#NUM!	Serine-threonine/tyrosine-protein kinase domain containing protein.		#N/A	#N/A	#N/A	#N/A
Os02g0714600	Os02g0714600-01	>Os02g0714600-01	53.0636	119.856	114.473	27.6733	22.3315	1.17551	1.10921	-0.309415	1.17551	1.10921	-0.309415	Ribose-phosphate pyrophosphokinase 4 (EC 2.7.6.1) (Phosphoribosyl pyrophosphate synthetase 4).		0.320995	promoter-TSS (EPlOsAg00000017544)	698	Os02g0714600
Os02g0714600	Os02g0714600-02	>Os02g0714600-02	54.6574	119.927	109.7	30.5494	22.6281	1.13367	1.00507	-0.433029	1.13367	1.00507	-0.433029	Ribose-phosphate pyrophosphokinase 4 (EC 2.7.6.1) (Phosphoribosyl pyrophosphate synthetase 4).		0.320995	promoter-TSS (EPlOsAg00000017544)	698	Os02g0714600
Os04g0226400	Os04g0226400-02	>Os04g0226400-02	0.598647	3.98611	5.30161	3.82111	4.34849	2.7352	3.14665	0.186523	2.7352	3.14665	0.186523	Regulator of chromosome condensation, RCC1 domain containing protein.		0.610501	3' UTR (Os04g0226400, exon 6 of 9)	2668	Os04g0226400
Os01g0904300	Os01g0904300-01	>Os01g0904300-01	1.44396	15.1406	14.9886	8.43673	4.76117	3.39032	3.37576	-0.825368	3.39032	3.37576	-0.825368	Protein of unknown function DUF971 family protein.		-4.07755	exon (Os01g0904300, exon 2 of 4)	1358	Os01g0904300
Os01g0771000	Os01g0771000-01	>Os01g0771000-01	12.4581	32.4439	26.2095	2.35567	1.53298	1.38086	1.07301	-0.619799	1.38086	1.07301	-0.619799	Protein of unknown function DUF567 family protein.		#N/A	#N/A	#N/A	#N/A
Os03g0233800	Os03g0233800-01	>Os03g0233800-01	2.08751	6.96526	5.57855	3.85618	2.99938	1.73839	1.41811	-0.362508	1.73839	1.41811	-0.362508	Protein of unknown function DUF547 domain containing protein.		#N/A	#N/A	#N/A	#N/A
Os04g0316200	Os04g0316200-01	>Os04g0316200-01	4.38803	20.8745	34.2449	341.375	1403.22	2.2501	2.96424	2.03931	2.2501	2.96424	2.03931	Protein of unknown function DUF26 domain containing protein.		-2.80454	promoter-TSS (Os04g0316200)	-441	Os04g0316200
Os03g0702700	Os03g0702700-01	>Os03g0702700-01	5.09307	35.805	12.6128	10.7045	12.8423	2.81355	1.30828	0.262686	2.81355	1.30828	0.262686	Protein of unknown function DUF250 domain containing protein.		0.480866	intron (Os03g0702700, intron 1 of 6)	-1795	Os03g0702700
Os10g0580600	Os10g0580600-00	>Os10g0580600-00	9.96508	30.4896	39.9664	39.3772	24.9887	1.61336	2.00383	-0.656085	1.61336	2.00383	-0.656085	Protein of unknown function DUF1997 domain containing protein.		#N/A	#N/A	#N/A	#N/A
Os09g0572100	Os09g0572100-01	>Os09g0572100-01	0.840449	3.56517	3.36787	1.43579	8.8045	2.08474	2.0026	2.6164	2.08474	2.0026	2.6164	Protein kinase, core domain containing protein.		0.943925	promoter-TSS (Os09g0572200)	-353	Os09g0572100
Os01g0164300	Os01g0164300-00	>Os01g0164300-00	7.68648	17.9375	16.9665	2.96756	1.56887	1.22258	1.14229	-0.919551	1.22258	1.14229	-0.919551	Pollen Ole e 1 allergen/extensin domain containing protein.		#N/A	#N/A	#N/A	#N/A
Os02g0809700	Os02g0809700-01	>Os02g0809700-01	38.9079	78.2312	91.5671	112.119	94.7496	1.00768	1.23477	-0.242839	1.00768	1.23477	-0.242839	Pi homeostasis		0.539418	promoter-TSS (Os02g0809700)	-377	Os02g0809700
Os01g0779100	Os01g0779100-00	>Os01g0779100-00	0.934508	2.3896	2.24525	2.12486	2.77455	1.35449	1.2646	0.384886	1.35449	1.2646	0.384886	Peptidase M16, zinc-binding site domain containing protein.		-2.02693	intron (Os01g0779100, intron 8 of 21)	3644	Os01g0779100
Os07g0533300	Os07g0533300-00	>Os07g0533300-00	1.94561	4.05848	5.99882	9.09091	8.62503	1.06072	1.62446	-0.0758952	1.06072	1.62446	-0.0758952	Peptidase A1 domain containing protein.		#N/A	#N/A	#N/A	#N/A
Os09g0423500	Os09g0423500-01	>Os09g0423500-01	4.60974	11.3303	9.24704	2.39595	4.13611	1.29743	1.00431	0.787677	1.29743	1.00431	0.787677	Peptidase A1 domain containing protein.		-1.59809	Intergenic	-2895	Os09g0423500
Os07g0239600	Os07g0239600-01	>Os07g0239600-01	1.35624	3.26177	3.05031	2.00697	1.53255	1.26604	1.16934	-0.389085	1.26604	1.16934	-0.389085	Pentatricopeptide repeat domain containing protein.		-0.0675706	Intergenic	-2059	Os07g0239600
Os06g0215925	Os06g0215925-00	>Os06g0215925-00	2.04798	17.9691	57.5676	38.9394	36.4206	3.13324	4.81298	-0.096476	3.13324	4.81298	-0.096476	Non-protein coding transcript.		#N/A	#N/A	#N/A	#N/A
Os03g0781750	Os03g0781750-00	>Os03g0781750-00	5.42298	150.309	123.195	152.533	83.499	4.7927	4.50571	-0.869291	4.7927	4.50571	-0.869291	Non-protein coding transcript.		#N/A	#N/A	#N/A	#N/A
Os06g0574601	Os06g0574601-00	>Os06g0574601-00	53.5662	842.094	1141.14	923.71	1046.05	3.97459	4.41301	0.17944	3.97459	4.41301	0.17944	Non-protein coding transcript.		#N/A	#N/A	#N/A	#N/A
Os03g0278066	Os03g0278066-00	>Os03g0278066-00	41.5446	1312.47	755.702	607.887	626.331	4.98148	4.18508	0.0431221	4.98148	4.18508	0.0431221	Non-protein coding transcript.		#N/A	#N/A	#N/A	#N/A
Os12g0510766	Os12g0510766-00	>Os12g0510766-00	14.9033	296.033	262.264	0	0	4.31205	4.13732	#DIV/0!	4.31205	4.13732	#DIV/0!	Non-protein coding transcript.		#N/A	#N/A	#N/A	#N/A
Os02g0771900	Os02g0771900-00	>Os02g0771900-00	7.40402	131.787	108.023	116.353	124.419	4.15376	3.86689	0.0966984	4.15376	3.86689	0.0966984	Non-protein coding transcript.		#N/A	#N/A	#N/A	#N/A
Os05g0295500	Os05g0295500-00	>Os05g0295500-00	9.47144	125.427	134.752	124.094	111.875	3.72712	3.83058	-0.149546	3.72712	3.83058	-0.149546	Non-protein coding transcript.		#N/A	#N/A	#N/A	#N/A
Os12g0514550	Os12g0514550-00	>Os12g0514550-00	13.2378	120.737	171.292	65.5264	46.0628	3.18913	3.69372	-0.508474	3.18913	3.69372	-0.508474	Non-protein coding transcript.		#N/A	#N/A	#N/A	#N/A
Os07g0603150	Os07g0603150-00	>Os07g0603150-00	5.8749	142.056	62.9808	66.8784	0	4.59575	3.42228	#NUM!	4.59575	3.42228	#NUM!	Non-protein coding transcript.		#N/A	#N/A	#N/A	#N/A
Os03g0318550	Os03g0318550-00	>Os03g0318550-00	1.78807	5.85597	16.7316	3.5453	12.7085	1.7115	3.2261	1.84181	1.7115	3.2261	1.84181	Non-protein coding transcript.		#N/A	#N/A	#N/A	#N/A
Os01g0168350	Os01g0168350-00	>Os01g0168350-00	2.55917	7.20292	19.9663	2.36037	0	1.49291	2.96382	#NUM!	1.49291	2.96382	#NUM!	Non-protein coding transcript.		#N/A	#N/A	#N/A	#N/A
Os05g0438550	Os05g0438550-00	>Os05g0438550-00	38.6473	194.641	297.461	109.026	80.6076	2.33238	2.94426	-0.435684	2.33238	2.94426	-0.435684	Non-protein coding transcript.		#N/A	#N/A	#N/A	#N/A
Os09g0572950	Os09g0572950-00	>Os09g0572950-00	6.15868	33.4603	40.006	63.2385	54.8048	2.44176	2.69952	-0.206501	2.44176	2.69952	-0.206501	Non-protein coding transcript.		#N/A	#N/A	#N/A	#N/A
Os12g0538850	Os12g0538850-00	>Os12g0538850-00	4.9702	22.8467	26.832	12.0535	16.1008	2.20061	2.43258	0.41768	2.20061	2.43258	0.41768	Non-protein coding transcript.		#N/A	#N/A	#N/A	#N/A
Os01g0118350	Os01g0118350-00	>Os01g0118350-00	4.91307	29.3239	22.2823	0	0	2.57738	2.1812	#DIV/0!	2.57738	2.1812	#DIV/0!	Non-protein coding transcript.		#N/A	#N/A	#N/A	#N/A
Os03g0626650	Os03g0626650-00	>Os03g0626650-00	25.468	103.783	111.143	113.198	73.1796	2.02681	2.12566	-0.629335	2.02681	2.12566	-0.629335	Non-protein coding transcript.		#N/A	#N/A	#N/A	#N/A
Os05g0490150	Os05g0490150-00	>Os05g0490150-00	152.934	762.944	635.119	397.808	311.977	2.31867	2.05412	-0.350633	2.31867	2.05412	-0.350633	Non-protein coding transcript.		#N/A	#N/A	#N/A	#N/A
Os12g0631150	Os12g0631150-00	>Os12g0631150-00	20.9659	68.5308	85.5009	61.4967	51.4113	1.70871	2.02789	-0.258424	1.70871	2.02789	-0.258424	Non-protein coding transcript.		#N/A	#N/A	#N/A	#N/A
Os03g0581200	Os03g0581200-01	>Os03g0581200-01	1.26778	19.8222	4.75162	17.283	48.4581	3.96674	1.90612	1.48738	3.96674	1.90612	1.48738	Non-protein coding transcript.		#NUM!	Intergenic	-5605	Os03g0581200
Os05g0176050	Os05g0176050-00	>Os05g0176050-00	34.8202	362.567	130.372	29.2377	24.8588	3.38025	1.90464	-0.234073	3.38025	1.90464	-0.234073	Non-protein coding transcript.		#N/A	#N/A	#N/A	#N/A
Os08g0203325	Os08g0203325-00	>Os08g0203325-00	6.71728	87.2755	22.5692	30.6705	0	3.69963	1.74841	#NUM!	3.69963	1.74841	#NUM!	Non-protein coding transcript.		#N/A	#N/A	#N/A	#N/A
Os11g0291450	Os11g0291450-00	>Os11g0291450-00	14.9021	33.1926	43.9483	0	0	1.15535	1.56029	#DIV/0!	1.15535	1.56029	#DIV/0!	Non-protein coding transcript.		#N/A	#N/A	#N/A	#N/A
Os11g0677050	Os11g0677050-01	>Os11g0677050-01	2.14693	5.93062	5.33627	0	1.56596	1.46591	1.31356	#DIV/0!	1.46591	1.31356	#DIV/0!	Non-protein coding transcript.		#N/A	#N/A	#N/A	#N/A
Os10g0554050	Os10g0554050-00	>Os10g0554050-00	11.0727	41.8716	27.1	33.0199	32.8125	1.91896	1.29129	-0.00909023	1.91896	1.29129	-0.00909023	Non-protein coding transcript.		#N/A	#N/A	#N/A	#N/A
Os06g0542150	Os06g0542150-00	>Os06g0542150-00	57.9793	264.175	138.51	67.3762	183.619	2.18788	1.25638	1.4464	2.18788	1.25638	1.4464	Non-protein coding transcript.		#N/A	#N/A	#N/A	#N/A
Os05g0161100	Os05g0161100-01	>Os05g0161100-01	2.55456	5.85874	6.09137	3.04575	0	1.19752	1.25369	#NUM!	1.19752	1.25369	#NUM!	Non-protein coding transcript.		#N/A	#N/A	#N/A	#N/A
Os06g0105550	Os06g0105550-01	>Os06g0105550-01	4.89939	40.3711	11.5933	205.711	215.773	3.04265	1.24262	0.0688954	3.04265	1.24262	0.0688954	Non-protein coding transcript.		#N/A	#N/A	#N/A	#N/A
Os08g0238351	Os08g0238351-01	>Os08g0238351-01	3.71783	7.63345	8.11677	9.96078	5.24713	1.03787	1.12644	-0.92473	1.03787	1.12644	-0.92473	Non-protein coding transcript.		#N/A	#N/A	#N/A	#N/A
Os03g0213750	Os03g0213750-00	>Os03g0213750-00	1.95276	8.99606	4.05701	6.64274	5.50778	2.20378	1.0549	-0.270308	2.20378	1.0549	-0.270308	Non-protein coding transcript.		#N/A	#N/A	#N/A	#N/A
Os08g0127750	Os08g0127750-01	>Os08g0127750-01	10.8416	99.8937	91.8199	117.515	110.234	3.20382	3.08223	-0.0922756	3.20382	3.08223	-0.0922756	Non-protein coding transcript.		0.973071	promoter-TSS (EPlOsAg00000023524)	105	Os08g0127750
Os06g0618650	Os06g0618650-01	>Os06g0618650-01	2.94054	88.8865	103.536	40.1211	0	4.91781	5.13791	#NUM!	4.91781	5.13791	#NUM!	Non-protein coding transcript.		0.507408	TTS (Os06g0618650)	2111	Os06g0618650
Os01g0795300	Os01g0795300-02	>Os01g0795300-02	1.1061	2.53311	3.29768	7.91125	10.1825	1.19543	1.57597	0.364114	1.19543	1.57597	0.364114	Non-protein coding transcript.		0.195464	3' UTR (Os01g0795400, exon 7 of 7)	421	Os01g0795300
Os01g0795300	Os01g0795300-03	>Os01g0795300-03	1.63232	3.49647	4.81707	30.0792	49.421	1.09898	1.56123	0.716358	1.09898	1.56123	0.716358	Non-protein coding transcript.		0.195464	3' UTR (Os01g0795400, exon 7 of 7)	421	Os01g0795300
Os01g0953600	Os01g0953600-02	>Os01g0953600-02	2.3914	104.247	122.182	81.6582	59.4592	5.44601	5.67503	-0.457698	5.44601	5.67503	-0.457698	NADPH-dependent FMN reductase family protein.		#N/A	#N/A	#N/A	#N/A
Os05g0196100	Os05g0196100-01	>Os05g0196100-01	1.93186	5.1159	4.37479	4.76932	5.33607	1.405	1.17922	0.161994	1.405	1.17922	0.161994	Multidrug resistance associated protein 1.		0.172744	exon (Os05g0196100, exon 3 of 12)	2396	Os05g0196100
Os11g0129200	Os11g0129200-00	>Os11g0129200-00	1.07019	8.65648	5.02181	4.16861	0	3.01591	2.23034	#NUM!	3.01591	2.23034	#NUM!	Multi antimicrobial extrusion protein MatE family protein.		#N/A	#N/A	#N/A	#N/A
Os10g0361000	Os10g0361000-01	>Os10g0361000-01	2.68483	16.6071	15.4199	463.04	544.306	2.6289	2.52189	0.233281	2.6289	2.52189	0.233281	Lipoxygenase, LH2 domain containing protein.		#N/A	#N/A	#N/A	#N/A
Os01g0216000	Os01g0216000-01	>Os01g0216000-01	28.1714	71.0616	61.9722	18.3195	22.2937	1.33484	1.13739	0.283256	1.33484	1.13739	0.283256	Lipase, GDSL domain containing protein.		0.102354	5' UTR (Os01g0216150, exon 4 of 5)	631	Os01g0216000
Os07g0668700	Os07g0668700-01	>Os07g0668700-01	1.19395	3.90315	2.42701	1.75177	0.985225	1.7089	1.02344	-0.830288	1.7089	1.02344	-0.830288	Lipase, class 3 family protein.		0.697964	5' UTR (Os07g0668700, exon 1 of 10)	598	Os07g0668700
Os02g0650300	Os02g0650300-01	>Os02g0650300-01	23.0282	104.768	50.5122	2.11751	0	2.18572	1.13323	#NUM!	2.18572	1.13323	#NUM!	Iron-phytosiderophore transporter, Iron homeostasis		0.500318	TTS (Os02g0650300)	2545	Os02g0650300
Os07g0558300	Os07g0558300-01	>Os07g0558300-01	0.900757	1.9844	1.80153	0	0	1.13949	1.00001	#DIV/0!	1.13949	1.00001	#DIV/0!	Inositol monophosphatase family protein.		-0.219574	promoter-TSS (EPlOsAg00000015526)	545	Os07g0558300
Os01g0183400	Os01g0183400-00	>Os01g0183400-00	2.51499	7.09017	5.36143	0	0	1.49527	1.09207	#DIV/0!	1.49527	1.09207	#DIV/0!	Histone-fold domain containing protein.		#N/A	#N/A	#N/A	#N/A
Os05g0453500	Os05g0453500-01	>Os05g0453500-01	11.091	31.2137	69.9805	5.43972	9.08855	1.49279	2.65756	0.740518	1.49279	2.65756	0.740518	Guanylyl cyclase domain containing protein.		#N/A	#N/A	#N/A	#N/A
Os09g0533200	Os09g0533200-00	>Os09g0533200-00	4.28516	12.1955	8.82563	4.72288	3.64777	1.50893	1.04235	-0.372652	1.50893	1.04235	-0.372652	Glycoside hydrolase, family 17 domain containing protein.		0.862888	promoter-TSS (Os09g0533200)	-381	Os09g0533200
Os04g0435500	Os04g0435500-02	>Os04g0435500-02	4.10441	8.43867	14.1752	7.29606	8.29415	1.03984	1.78812	0.184977	1.03984	1.78812	0.184977	Glutathione S-transferase, C-terminal-like domain containing protein.		0.439389	5' UTR (Os04g0435500, exon 1 of 2)	227	Os04g0435500
Os01g0221100	Os01g0221100-01	>Os01g0221100-01	0.974163	2.81605	4.15645	5.27721	4.08177	1.53144	2.09312	-0.370581	1.53144	2.09312	-0.370581	GH3 auxin-responsive promoter family protein.		0.606397	exon (Os01g0221100, exon 3 of 3)	2259	Os01g0221100
Os12g0111900	Os12g0111900-00	>Os12g0111900-00	6.74752	14.6693	16.8116	4.82722	0	1.12037	1.31703	#NUM!	1.12037	1.31703	#NUM!	GCN5-like 1 domain containing protein.		-3.4675	Intergenic	-2881	Os12g0111900
Os01g0332200	Os01g0332200-01	>Os01g0332200-01	0.900481	2.21695	4.15745	0	0	1.29981	2.20693	#DIV/0!	1.29981	2.20693	#DIV/0!	GA 2-oxidase2, GA metabolism		0.195464	intron (Os01g0332200, intron 1 of 2)	4436	Os01g0332200
Os08g0199000	Os08g0199000-01	>Os08g0199000-01	3.5236	10.5645	8.42285	3.63703	5.21622	1.5841	1.25726	0.520244	1.5841	1.25726	0.520244	F-box domain, cyclin-like domain containing protein.		-1.21957	3' UTR (Os08g0199000, exon 4 of 4)	3197	Os08g0199000
Os12g0444500	Os12g0444500-01	>Os12g0444500-01	1.0122	2.05536	6.50173	2.26839	1.51502	1.0219	2.68333	-0.582332	1.0219	2.68333	-0.582332	EGF-like region, conserved site domain containing protein.		#N/A	#N/A	#N/A	#N/A
Os03g0411300	Os03g0411300-01	>Os03g0411300-01	24.4129	60.4803	50.7453	202.612	230.927	1.30882	1.05563	0.188717	1.30882	1.05563	0.188717	EF-Hand type domain containing protein.		0.706426	Intergenic	-1630	Os03g0411300
Os12g0589400	Os12g0589400-01	>Os12g0589400-01	22.4847	101	99.058	172.273	90.0672	2.16734	2.13933	-0.935623	2.16734	2.13933	-0.935623	Domain of unknown function DUF1618 domain containing protein.		#NUM!	promoter-TSS (Os12g0589400)	-946	Os12g0589400
Os10g0439924	Os10g0439924-01	>Os10g0439924-01	1.44726	5.43626	8.3042	2.38461	2.72132	1.90929	2.52052	0.190553	1.90929	2.52052	0.190553	Cytochrome P450 family protein.		#N/A	#N/A	#N/A	#N/A
Os04g0480700	Os04g0480700-01	>Os04g0480700-01	2.49986	6.55809	10.8939	1.98178	0	1.39143	2.1236	#NUM!	1.39143	2.1236	#NUM!	Cytochrome P450 family protein.		-0.307037	promoter-TSS (Os04g0480700)	-143	Os04g0480700
Os02g0503900	Os02g0503900-01	>Os02g0503900-01	6.99555	15.8022	17.7495	4.05285	3.0217	1.17562	1.34327	-0.423576	1.17562	1.34327	-0.423576	Cytochrome P450 family protein.		-1.4675	promoter-TSS (Os02g0503900)	-938	Os02g0503900
Os05g0510400	Os05g0510400-02	>Os05g0510400-02	2.24112	10.7112	11.9651	13.0884	10.3447	2.25683	2.41654	-0.339397	2.25683	2.41654	-0.339397	Cyclin-like F-box domain containing protein.		0.558034	Intergenic	4725	Os05g0510400
Os06g0721800	Os06g0721800-01	>Os06g0721800-01	26.8797	83.6994	69.0218	21.0327	39.792	1.6387	1.36054	0.919844	1.6387	1.36054	0.919844	Cupredoxin domain containing protein.		#N/A	#N/A	#N/A	#N/A
Os02g0760600	Os02g0760600-01	>Os02g0760600-01	2.98392	6.91108	6.04351	5.62738	5.11605	1.2117	1.01818	-0.137433	1.2117	1.01818	-0.137433	BTB domain containing protein.		0.239858	exon (Os02g0760600, exon 1 of 1)	276	Os02g0760600
Os09g0334900	Os09g0334900-00	>Os09g0334900-00	1.19776	2.42642	2.43303	0	0	1.01849	1.02242	#DIV/0!	1.01849	1.02242	#DIV/0!	Ankyrin repeat domain containing protein.		0.458498	Intergenic	-1879	Os09g0334900
Os07g0527800	Os07g0527800-00	>Os07g0527800-00	2.44156	13.7544	18.7325	23.0347	19.0735	2.49402	2.93967	-0.272239	2.49402	2.93967	-0.272239	Ankyrin repeat domain containing protein.		0.0434607	Intergenic	-1255	Os07g0527800
Os03g0695400	Os03g0695400-01	>Os03g0695400-01	1.10385	2.58208	2.33441	0	0.904801	1.22599	1.08051	#DIV/0!	1.22599	1.08051	#DIV/0!	Ankyrin repeat containing protein.		0.365389	Intergenic	-4510	Os03g0695400
Os03g0156000	Os03g0156000-00	>Os03g0156000-00	2.9141	8.00027	5.81393	1.44842	2.45827	1.457	0.996463	0.763163	1.457	0.996463	0.763163	Alpha-expansin OsEXPA19.		0.401915	Intergenic	-1670	Os03g0156000
Os12g0191400	Os12g0191400-00	>Os12g0191400-00	1.81316	4.72522	78.6888	1.48929	1.41863	1.38188	5.43958	-0.0701263	1.38188	5.43958	-0.0701263	Conserved hypothetical protein.		#N/A	#N/A	#N/A	#N/A
Os05g0157500	Os05g0157500-01	>Os05g0157500-01	2.48931	124.62	58.1746	100.881	106.955	5.64565	4.54657	0.0843494	5.64565	4.54657	0.0843494	Conserved hypothetical protein.		#N/A	#N/A	#N/A	#N/A
Os06g0361750	Os06g0361750-01	>Os06g0361750-01	2.43972	16.2556	21.8179	14.6584	15.0045	2.73615	3.16072	0.0336676	2.73615	3.16072	0.0336676	Conserved hypothetical protein.		#N/A	#N/A	#N/A	#N/A
Os11g0206000	Os11g0206000-01	>Os11g0206000-01	1.24091	24.7849	9.97413	23.7293	15.0866	4.31999	3.00679	-0.653402	4.31999	3.00679	-0.653402	Conserved hypothetical protein.		#N/A	#N/A	#N/A	#N/A
Os01g0201275	Os01g0201275-00	>Os01g0201275-00	11.8781	69.927	81.0444	27.8501	30.8045	2.55755	2.77041	0.145459	2.55755	2.77041	0.145459	Conserved hypothetical protein.		#N/A	#N/A	#N/A	#N/A
Os02g0781800	Os02g0781800-01	>Os02g0781800-01	2.36679	15.9067	15.0836	15.0797	11.1964	2.74863	2.67198	-0.429573	2.74863	2.67198	-0.429573	Conserved hypothetical protein.		#N/A	#N/A	#N/A	#N/A
Os02g0564200	Os02g0564200-01	>Os02g0564200-01	1.25577	27.1094	7.78493	30.1624	17.3694	4.43215	2.63211	-0.796203	4.43215	2.63211	-0.796203	Conserved hypothetical protein.		#N/A	#N/A	#N/A	#N/A
Os06g0542100	Os06g0542100-01	>Os06g0542100-01	9.4434	18.9123	44.9219	41.5943	76.0403	1.00195	2.25004	0.870378	1.00195	2.25004	0.870378	Conserved hypothetical protein.		#N/A	#N/A	#N/A	#N/A
Os05g0433500	Os05g0433500-00	>Os05g0433500-00	18.6387	59.2867	85.0244	5.90143	0	1.66941	2.18958	#NUM!	1.66941	2.18958	#NUM!	Conserved hypothetical protein.		#N/A	#N/A	#N/A	#N/A
Os10g0341101	Os10g0341101-01	>Os10g0341101-01	0.909275	4.32281	3.63759	0	9.34764	2.24918	2.00019	#DIV/0!	2.24918	2.00019	#DIV/0!	Conserved hypothetical protein.		#N/A	#N/A	#N/A	#N/A
Os04g0457400	Os04g0457400-00	>Os04g0457400-00	3.44608	8.89969	12.6601	10.43	7.694	1.3688	1.87726	-0.438933	1.3688	1.87726	-0.438933	Conserved hypothetical protein.		#N/A	#N/A	#N/A	#N/A
Os12g0125200	Os12g0125200-01	>Os12g0125200-01	1.26272	2.65523	4.21941	2.93512	4.58598	1.0723	1.74051	0.643811	1.0723	1.74051	0.643811	Conserved hypothetical protein.		#N/A	#N/A	#N/A	#N/A
Os09g0428266	Os09g0428266-01	>Os09g0428266-01	3.74459	9.59887	11.9237	7.77049	13.2252	1.35806	1.67095	0.767212	1.35806	1.67095	0.767212	Conserved hypothetical protein.		#N/A	#N/A	#N/A	#N/A
Os02g0602900	Os02g0602900-01	>Os02g0602900-01	0.931007	2.98693	2.57143	1.74351	2.16043	1.6818	1.46571	0.309324	1.6818	1.46571	0.309324	Conserved hypothetical protein.		#N/A	#N/A	#N/A	#N/A
Os08g0487000	Os08g0487000-02	>Os08g0487000-02	0.98841	3.17316	2.48077	3.20329	2.3305	1.68274	1.32761	-0.458915	1.68274	1.32761	-0.458915	Conserved hypothetical protein.		#N/A	#N/A	#N/A	#N/A
Os03g0131333	Os03g0131333-00	>Os03g0131333-00	44.0801	114.95	110.003	111.003	95.1531	1.38281	1.31934	-0.222276	1.38281	1.31934	-0.222276	Conserved hypothetical protein.		#N/A	#N/A	#N/A	#N/A
Os03g0857200	Os03g0857200-02	>Os03g0857200-02	4.42497	11.1655	10.911	2.21635	6.40891	1.33531	1.30204	1.53189	1.33531	1.30204	1.53189	Conserved hypothetical protein.		#N/A	#N/A	#N/A	#N/A
Os03g0426350	Os03g0426350-00	>Os03g0426350-00	21.0152	57.8841	51.8036	64.1123	88.4456	1.46173	1.30162	0.464189	1.46173	1.30162	0.464189	Conserved hypothetical protein.		#N/A	#N/A	#N/A	#N/A
Os04g0111250	Os04g0111250-01	>Os04g0111250-01	2.29895	4.64321	5.57794	0	4.36343	1.01415	1.27876	#DIV/0!	1.01415	1.27876	#DIV/0!	Conserved hypothetical protein.		#N/A	#N/A	#N/A	#N/A
Os01g0142600	Os01g0142600-01	>Os01g0142600-01	13.3962	58.1647	31.4152	160.167	0	2.11832	1.22964	#NUM!	2.11832	1.22964	#NUM!	Conserved hypothetical protein.		#N/A	#N/A	#N/A	#N/A
Os01g0112000	Os01g0112000-01	>Os01g0112000-01	32.6345	116.399	73.8108	19.2666	45.9811	1.83461	1.17743	1.25494	1.83461	1.17743	1.25494	Conserved hypothetical protein.		#N/A	#N/A	#N/A	#N/A
Os01g0308600	Os01g0308600-00	>Os01g0308600-00	4.72392	10.9503	10.1753	0	13.7459	1.21291	1.10701	#DIV/0!	1.21291	1.10701	#DIV/0!	Conserved hypothetical protein.		#NUM!	TTS (Os01g0308600)	1210	Os01g0308600
Os10g0357700	Os10g0357700-01	>Os10g0357700-01	1.18344	2.64057	2.46477	1.89841	0	1.15786	1.05847	#NUM!	1.15786	1.05847	#NUM!	Conserved hypothetical protein.		#NUM!	TTS (Os10g0357700)	3767	Os10g0357700
Os10g0118100	Os10g0118100-01	>Os10g0118100-01	3.32068	36.2112	6.88575	5.01682	4.8192	3.44689	1.05214	-0.0579795	3.44689	1.05214	-0.0579795	Conserved hypothetical protein.		#N/A	#N/A	#N/A	#N/A
Os12g0584200	Os12g0584200-02	>Os12g0584200-02	2.12866	4.58125	4.34783	3.36156	1.75426	1.1058	1.03035	-0.938268	1.1058	1.03035	-0.938268	Conserved hypothetical protein.		#N/A	#N/A	#N/A	#N/A
Os03g0762450	Os03g0762450-00	>Os03g0762450-00	4.33558	36.605	8.80812	14.6957	62.4719	3.07774	1.02261	2.08781	3.07774	1.02261	2.08781	Conserved hypothetical protein.		#N/A	#N/A	#N/A	#N/A
Os03g0229000	Os03g0229000-01	>Os03g0229000-01	1.42239	5.10682	2.86969	3.22437	3.78192	1.84411	1.01258	0.230102	1.84411	1.01258	0.230102	Conserved hypothetical protein.		#N/A	#N/A	#N/A	#N/A
Os11g0686100	Os11g0686100-02	>Os11g0686100-02	13.8103	29.2168	27.5805	0	0	1.08105	0.997904	#DIV/0!	1.08105	0.997904	#DIV/0!	Conserved hypothetical protein.		#N/A	#N/A	#N/A	#N/A
Os07g0267200	Os07g0267200-01	>Os07g0267200-01	1.61577	27.4742	11.1207	6.55026	35.1366	4.08778	2.78295	2.42335	4.08778	2.78295	2.42335	Conserved hypothetical protein.		0.986877	intron (Os07g0267200, intron 1 of 2)	545	Os07g0267200
Os09g0533650	Os09g0533650-01	>Os09g0533650-01	2.57522	6.33576	10.7982	7.69189	4.60551	1.29882	2.06802	-0.739977	1.29882	2.06802	-0.739977	Conserved hypothetical protein.		0.895903	promoter-TSS (Os09g0533650)	-245	Os09g0533650
Os07g0187001	Os07g0187001-01	>Os07g0187001-01	8.74595	23.9788	30.152	0	15.7364	1.45507	1.78557	#DIV/0!	1.45507	1.78557	#DIV/0!	Conserved hypothetical protein.		0.862888	TTS (Os07g0187001)	669	Os07g0187001
Os01g0882000	Os01g0882000-01	>Os01g0882000-01	0.757591	12.0487	11.1843	0	0	3.99131	3.88391	#DIV/0!	3.99131	3.88391	#DIV/0!	Conserved hypothetical protein.		0.780426	Intergenic	-1187	Os01g0882000
Os02g0512300	Os02g0512300-01	>Os02g0512300-01	3.31656	52.5357	27.5327	3.77901	25.1011	3.98554	3.05339	2.73167	3.98554	3.05339	2.73167	Conserved hypothetical protein.		0.780426	intron (Os02g0512300, intron 6 of 8)	3158	Os02g0512300
Os02g0671400	Os02g0671400-02	>Os02g0671400-02	2.53945	6.43103	5.87641	2.32155	2.28689	1.34053	1.21042	-0.0217014	1.34053	1.21042	-0.0217014	Conserved hypothetical protein.		0.731517	3' UTR (Os02g0671400, exon 4 of 6)	242	Os02g0671400
Os01g0271700	Os01g0271700-01	>Os01g0271700-01	15.0648	51.0255	37.6265	48.7274	45.8148	1.76004	1.32057	-0.0889195	1.76004	1.32057	-0.0889195	Conserved hypothetical protein.		0.504792	promoter-TSS (Os01g0271700)	-250	Os01g0271700
Os03g0817800	Os03g0817800-02	>Os03g0817800-02	8.24636	17.9278	17.5932	5.18922	4.30521	1.12037	1.09319	-0.269434	1.12037	1.09319	-0.269434	Conserved hypothetical protein.		0.195464	3' UTR (Os03g0817800, exon 2 of 2)	2128	Os03g0817800
Os01g0242900	Os01g0242900-02	>Os01g0242900-02	5.03029	13.5982	18.0858	10.266	35.4442	1.4347	1.84614	1.78768	1.4347	1.84614	1.78768	Conserved hypothetical protein.		-0.0269287	intron (Os01g0242800, intron 1 of 1)	-2871	Os01g0242900
Os02g0518800	Os02g0518800-01	>Os02g0518800-01	0.997166	2.04163	2.06049	1.91207	2.20031	1.03382	1.04708	0.202571	1.03382	1.04708	0.202571	Conserved hypothetical protein.		-0.042696	Intergenic	-2684	Os02g0518800
Os03g0193300	Os03g0193300-01	>Os03g0193300-01	2.76467	9.26748	9.19635	0.70642	0	1.74507	1.73395	#NUM!	1.74507	1.73395	#NUM!	Conserved hypothetical protein.		-0.421208	3' UTR (Os03g0193300, exon 2 of 6)	1433	Os03g0193300
Os12g0210500	Os12g0210500-00	>Os12g0210500-00	4.37951	30.2829	8.85923	20.1602	16.1922	2.78966	1.01641	-0.316211	2.78966	1.01641	-0.316211	Conserved hypothetical protein.		-1.06757	promoter-TSS (Os12g0210500)	-703	Os12g0210500
Os07g0287100	Os07g0287100-01	>Os07g0287100-01	1.49613	5.84491	3.10104	5.99327	4.35307	1.96595	1.05152	-0.46131	1.96595	1.05152	-0.46131	Conserved hypothetical protein.		-1.61189	Intergenic	-1489	Os07g0287100
Os07g0641800	Os07g0641800-01	>Os07g0641800-01	11.5061	48.6812	23.7417	23.7339	63.5095	2.08097	1.04502	1.42002	2.08097	1.04502	1.42002	Conserved hypothetical protein.		-1.92001	5' UTR (Os07g0641800, exon 2 of 4)	1528	Os07g0641800
Os05g0214100	Os05g0214100-02	>Os05g0214100-02	1.17247	3.95343	2.43918	2.50247	6.46554	1.75355	1.05685	1.36942	1.75355	1.05685	1.36942	Conserved hypothetical protein.		-2.61189	TTS (Os05g0214100)	1784	Os05g0214100
Os01g0788850	Os01g0788850-00	>Os01g0788850-00	1.68205	5.46951	28.0831	0	0	1.70119	4.06141	#DIV/0!	1.70119	4.06141	#DIV/0!	Hypothetical protein.		#N/A	#N/A	#N/A	#N/A
Os03g0805350	Os03g0805350-00	>Os03g0805350-00	7.553	148.091	101.47	10.4166	145.108	4.29329	3.74786	3.80017	4.29329	3.74786	3.80017	Hypothetical protein.		#N/A	#N/A	#N/A	#N/A
Os02g0806300	Os02g0806300-01	>Os02g0806300-01	4.18141	38.2433	46.5102	1.93936	2.36208	3.19315	3.47549	0.284477	3.19315	3.47549	0.284477	Hypothetical protein.		#N/A	#N/A	#N/A	#N/A
Os02g0688000	Os02g0688000-00	>Os02g0688000-00	7.1	44.6887	66.0966	0	0	2.65402	3.21869	#DIV/0!	2.65402	3.21869	#DIV/0!	Hypothetical protein.		#N/A	#N/A	#N/A	#N/A
Os08g0126350	Os08g0126350-00	>Os08g0126350-00	48.0473	382.558	435.484	431.183	714.431	2.99315	3.18009	0.728494	2.99315	3.18009	0.728494	Hypothetical protein.		#N/A	#N/A	#N/A	#N/A
Os02g0102950	Os02g0102950-00	>Os02g0102950-00	7.40881	16.3082	63.4191	7.17766	41.6733	1.13828	3.0976	2.53754	1.13828	3.0976	2.53754	Hypothetical protein.		#N/A	#N/A	#N/A	#N/A
Os02g0830750	Os02g0830750-00	>Os02g0830750-00	2.81514	8.89669	21.205	0	0	1.66006	2.91313	#DIV/0!	1.66006	2.91313	#DIV/0!	Hypothetical protein.		#N/A	#N/A	#N/A	#N/A
Os02g0802575	Os02g0802575-00	>Os02g0802575-00	3.97407	16.7422	29.1407	445.094	523.678	2.0748	2.87435	0.23457	2.0748	2.87435	0.23457	Hypothetical protein.		#N/A	#N/A	#N/A	#N/A
Os01g0220150	Os01g0220150-00	>Os01g0220150-00	2.89058	33.4772	19.8417	3.23475	1.77325	3.53375	2.7791	-0.867258	3.53375	2.7791	-0.867258	Hypothetical protein.		#N/A	#N/A	#N/A	#N/A
Os05g0406150	Os05g0406150-00	>Os05g0406150-00	1.28418	7.54866	8.72555	4.40356	7.0333	2.55537	2.7644	0.675531	2.55537	2.7644	0.675531	Hypothetical protein.		#N/A	#N/A	#N/A	#N/A
Os05g0200601	Os05g0200601-00	>Os05g0200601-00	11.3027	49.0408	72.2432	53.298	38.0965	2.11732	2.67619	-0.484423	2.11732	2.67619	-0.484423	Hypothetical protein.		#N/A	#N/A	#N/A	#N/A
Os11g0660400	Os11g0660400-01	>Os11g0660400-01	2.47573	12.3917	14.3806	11.0812	10.7467	2.32345	2.5382	-0.0442204	2.32345	2.5382	-0.0442204	Hypothetical protein.		#N/A	#N/A	#N/A	#N/A
Os10g0478350	Os10g0478350-00	>Os10g0478350-00	1.26327	5.21687	6.98658	2.39068	6.04279	2.04602	2.46742	1.33779	2.04602	2.46742	1.33779	Hypothetical protein.		#N/A	#N/A	#N/A	#N/A
Os10g0155450	Os10g0155450-00	>Os10g0155450-00	1.87296	12.714	9.274	10.0479	0	2.76303	2.30787	#NUM!	2.76303	2.30787	#NUM!	Hypothetical protein.		#N/A	#N/A	#N/A	#N/A
Os04g0538850	Os04g0538850-00	>Os04g0538850-00	12.7119	30.7335	52.0956	7.27657	28.4039	1.27363	2.03498	1.96476	1.27363	2.03498	1.96476	Hypothetical protein.		#N/A	#N/A	#N/A	#N/A
Os06g0570400	Os06g0570400-02	>Os06g0570400-02	1.79128	4.8806	6.88634	5.62085	17.9815	1.44607	1.94275	1.67765	1.44607	1.94275	1.67765	Hypothetical protein.		#N/A	#N/A	#N/A	#N/A
Os03g0199050	Os03g0199050-00	>Os03g0199050-00	2.55781	7.64081	9.32076	2.96642	6.21256	1.57882	1.86554	1.06647	1.57882	1.86554	1.06647	Hypothetical protein.		#N/A	#N/A	#N/A	#N/A
Os10g0439986	Os10g0439986-00	>Os10g0439986-00	1.55603	7.9309	5.61701	0	1.71467	2.34961	1.85193	#DIV/0!	2.34961	1.85193	#DIV/0!	Hypothetical protein.		#N/A	#N/A	#N/A	#N/A
Os02g0803225	Os02g0803225-00	>Os02g0803225-00	2.54515	7.1546	8.84961	8.39244	6.80146	1.49112	1.79786	-0.303246	1.49112	1.79786	-0.303246	Hypothetical protein.		#N/A	#N/A	#N/A	#N/A
Os01g0884350	Os01g0884350-00	>Os01g0884350-00	86.1492	294.593	293.654	121.606	342.984	1.77381	1.76921	1.49593	1.77381	1.76921	1.49593	Hypothetical protein.		#N/A	#N/A	#N/A	#N/A
Os09g0426600	Os09g0426600-00	>Os09g0426600-00	14.1844	53.9764	47.1385	62.574	133.155	1.92802	1.7326	1.08947	1.92802	1.7326	1.08947	Hypothetical protein.		#N/A	#N/A	#N/A	#N/A
Os04g0429850	Os04g0429850-00	>Os04g0429850-00	5.90577	30.092	19.3208	14.1572	7.46993	2.34918	1.70996	-0.922369	2.34918	1.70996	-0.922369	Hypothetical protein.		#N/A	#N/A	#N/A	#N/A
Os04g0183401	Os04g0183401-00	>Os04g0183401-00	1.72989	4.02162	5.61711	2.4426	5.28014	1.2171	1.69915	1.11216	1.2171	1.69915	1.11216	Hypothetical protein.		#N/A	#N/A	#N/A	#N/A
Os01g0817900	Os01g0817900-00	>Os01g0817900-00	6.7799	27.1374	21.8807	4.17839	6.37151	2.00095	1.69032	0.608688	2.00095	1.69032	0.608688	Hypothetical protein.		#N/A	#N/A	#N/A	#N/A
Os03g0293450	Os03g0293450-00	>Os03g0293450-00	16.1745	70.2406	52.0844	106.385	116.141	2.11858	1.68713	0.126583	2.11858	1.68713	0.126583	Hypothetical protein.		#N/A	#N/A	#N/A	#N/A
Os07g0660466	Os07g0660466-00	>Os07g0660466-00	1.09707	2.24862	3.41575	4.43783	8.95482	1.03538	1.63855	1.01281	1.03538	1.63855	1.01281	Hypothetical protein.		#N/A	#N/A	#N/A	#N/A
Os05g0102700	Os05g0102700-00	>Os05g0102700-00	3.95121	8.89113	11.1355	7.95937	9.94528	1.17007	1.4948	0.321358	1.17007	1.4948	0.321358	Hypothetical protein.		#N/A	#N/A	#N/A	#N/A
Os04g0180500	Os04g0180500-00	>Os04g0180500-00	2.29375	5.67693	6.45488	76.7361	73.987	1.3074	1.49268	-0.0526336	1.3074	1.49268	-0.0526336	Hypothetical protein.		#N/A	#N/A	#N/A	#N/A
Os07g0257400	Os07g0257400-00	>Os07g0257400-00	77.2708	372.71	209.394	209.402	155.852	2.27006	1.43822	-0.426099	2.27006	1.43822	-0.426099	Hypothetical protein.		#N/A	#N/A	#N/A	#N/A
Os02g0124650	Os02g0124650-00	>Os02g0124650-00	2.99682	8.46428	7.43324	1.34224	3.9324	1.49795	1.31056	1.55077	1.49795	1.31056	1.55077	Hypothetical protein.		#N/A	#N/A	#N/A	#N/A
Os01g0608200	Os01g0608200-00	>Os01g0608200-00	2.52539	7.64385	5.84027	0	0	1.59779	1.20953	#DIV/0!	1.59779	1.20953	#DIV/0!	Hypothetical protein.		#N/A	#N/A	#N/A	#N/A
Os11g0530650	Os11g0530650-00	>Os11g0530650-00	1.40777	4.65131	3.20355	47.5438	88.5946	1.72423	1.18626	0.897962	1.72423	1.18626	0.897962	Hypothetical protein.		#N/A	#N/A	#N/A	#N/A
Os09g0491238	Os09g0491238-00	>Os09g0491238-00	4.13028	8.29669	9.39762	0	0	1.0063	1.18606	#DIV/0!	1.0063	1.18606	#DIV/0!	Hypothetical protein.		#N/A	#N/A	#N/A	#N/A
Os07g0663750	Os07g0663750-00	>Os07g0663750-00	1.79215	4.75589	3.94678	53.6495	68.5313	1.40802	1.13898	0.353198	1.40802	1.13898	0.353198	Hypothetical protein.		#N/A	#N/A	#N/A	#N/A
Os11g0119311	Os11g0119311-00	>Os11g0119311-00	2.39798	5.25683	5.27796	3.53794	1.95731	1.13237	1.13816	-0.854037	1.13237	1.13816	-0.854037	Hypothetical protein.		#N/A	#N/A	#N/A	#N/A
Os01g0788451	Os01g0788451-00	>Os01g0788451-00	1.83072	6.46685	3.96167	91.8135	147.027	1.82065	1.1137	0.679303	1.82065	1.1137	0.679303	Hypothetical protein.		#N/A	#N/A	#N/A	#N/A
Os04g0615850	Os04g0615850-00	>Os04g0615850-00	3.00787	53.4905	6.50173	2.05137	1.66926	4.15247	1.11208	-0.297379	4.15247	1.11208	-0.297379	Hypothetical protein.		#N/A	#N/A	#N/A	#N/A
Os05g0316050	Os05g0316050-00	>Os05g0316050-00	10.098	27.813	21.7504	36.3974	56.5301	1.46169	1.10697	0.635184	1.46169	1.10697	0.635184	Hypothetical protein.		#N/A	#N/A	#N/A	#N/A
Os08g0359050	Os08g0359050-00	>Os08g0359050-00	6.18102	20.6621	13.2883	2.6998	3.72028	1.74107	1.10424	0.462559	1.74107	1.10424	0.462559	Hypothetical protein.		#N/A	#N/A	#N/A	#N/A
Os01g0216150	Os01g0216150-00	>Os01g0216150-00	11.9775	30.0875	25.652	7.90438	9.39336	1.32884	1.09874	0.248989	1.32884	1.09874	0.248989	Hypothetical protein.		#N/A	#N/A	#N/A	#N/A
Os05g0163050	Os05g0163050-00	>Os05g0163050-00	10.5637	63.6432	22.4782	11.9558	7.91236	2.59089	1.08941	-0.595531	2.59089	1.08941	-0.595531	Hypothetical protein.		#N/A	#N/A	#N/A	#N/A
Os04g0605000	Os04g0605000-00	>Os04g0605000-00	4.7359	13.4274	9.95815	0	0	1.50347	1.07224	#DIV/0!	1.50347	1.07224	#DIV/0!	Hypothetical protein.		#N/A	#N/A	#N/A	#N/A
Os03g0237201	Os03g0237201-00	>Os03g0237201-00	30.0848	97.3046	61.6613	26.4532	28.1106	1.69347	1.03533	0.087672	1.69347	1.03533	0.087672	Hypothetical protein.		#N/A	#N/A	#N/A	#N/A
Os05g0478250	Os05g0478250-00	>Os05g0478250-00	1.53351	4.24385	3.12755	2.49441	0	1.46854	1.0282	#NUM!	1.46854	1.0282	#NUM!	Hypothetical protein.		#N/A	#N/A	#N/A	#N/A
Os01g0795300	Os01g0795300-01	>Os01g0795300-01	1.09017	2.82442	2.96719	10.2882	18.1526	1.3734	1.44454	0.819186	1.3734	1.44454	0.819186	Hypothetical protein.		0.195464	3' UTR (Os01g0795400, exon 7 of 7)	421	Os01g0795300
Os04g0603300	Os04g0603300-01	>Os04g0603300-01	2.95023	12.6606	6.62765	2.35865	2.76347	2.10145	1.16767	0.22852	2.10145	1.16767	0.22852	Hypothetical protein.		0.0434607	promoter-TSS (Os04g0603200)	-1336	Os04g0603300
Os07g0479500	Os07g0479500-01	>Os07g0479500-01	7.98353	37.7801	20.025	12.6341	47.4975	2.24253	1.3267	1.91053	2.24253	1.3267	1.91053	Hypothetical protein.		-1.86343	TTS (Os07g0479400)	-1172	Os07g0479500
Os01g0879100	Os01g0879100-01	>Os01g0879100-01	2.17764	4.37125	4.82224	6.92592	5.48096	1.00528	1.14694	-0.337577	1.00528	1.14694	-0.337577	Hypothetical protein.		-4.21957	promoter-TSS (Os01g0878900)	-405	Os01g0879100
Os03g0165050	Os03g0165050-00	>Os03g0165050-00	14.1303	29.7299	29.3496	9.44215	85.6646	1.07312	1.05455	3.18151	1.07312	1.05455	3.18151	Hypothetical genes.		#N/A	#N/A	#N/A	#N/A
Os02g0293350	Os02g0293350-01	>Os02g0293350-01	1.81563	59.3583	93.7765	2.53813	78.5663	5.03091	5.69068	4.95207	5.03091	5.69068	4.95207	Hypothetical gene.		#N/A	#N/A	#N/A	#N/A
Os02g0124866	Os02g0124866-01	>Os02g0124866-01	3.38512	91.5451	127.968	20.5984	163.341	4.7572	5.24043	2.98728	4.7572	5.24043	2.98728	Hypothetical gene.		#N/A	#N/A	#N/A	#N/A
Os05g0227901	Os05g0227901-01	>Os05g0227901-01	4.26769	56.0712	148.245	3.13551	52.2365	3.71573	5.11838	4.05829	3.71573	5.11838	4.05829	Hypothetical gene.		#N/A	#N/A	#N/A	#N/A
Os05g0182550	Os05g0182550-00	>Os05g0182550-00	32.3165	248.434	858.297	236.247	275.645	2.94252	4.73113	0.222515	2.94252	4.73113	0.222515	Hypothetical gene.		#N/A	#N/A	#N/A	#N/A
Os10g0134250	Os10g0134250-01	>Os10g0134250-01	2.52654	87.9488	46.4779	1.02852	2.93093	5.12143	4.20131	1.51079	5.12143	4.20131	1.51079	Hypothetical gene.		#N/A	#N/A	#N/A	#N/A
Os02g0125350	Os02g0125350-00	>Os02g0125350-00	97.4041	353.04	1232.63	22.6606	983.242	1.85778	3.66161	5.43929	1.85778	3.66161	5.43929	Hypothetical gene.		#N/A	#N/A	#N/A	#N/A
Os08g0517750	Os08g0517750-00	>Os08g0517750-00	10.8043	43.2383	52.3761	6.34208	18.0474	2.0007	2.2773	1.50876	2.0007	2.2773	1.50876	Hypothetical gene.		#N/A	#N/A	#N/A	#N/A
Os05g0363951	Os05g0363951-01	>Os05g0363951-01	2.51629	96.3829	11.3978	3.31218	14.5352	5.25941	2.17939	2.1337	5.25941	2.17939	2.1337	Hypothetical gene.		#N/A	#N/A	#N/A	#N/A
Os01g0916350	Os01g0916350-01	>Os01g0916350-01	21.499	88.7179	93.8942	75.2151	64.1726	2.04496	2.12677	-0.229065	2.04496	2.12677	-0.229065	Hypothetical gene.		#N/A	#N/A	#N/A	#N/A
Os08g0529901	Os08g0529901-00	>Os08g0529901-00	1.54724	8.28254	6.56027	13.307	7.50218	2.42038	2.08406	-0.826804	2.42038	2.08406	-0.826804	Hypothetical gene.		#N/A	#N/A	#N/A	#N/A
Os01g0875150	Os01g0875150-00	>Os01g0875150-00	1.61606	5.26948	6.81002	2.20767	2.49564	1.70518	2.07518	0.176885	1.70518	2.07518	0.176885	Hypothetical gene.		#N/A	#N/A	#N/A	#N/A
Os02g0570300	Os02g0570300-00	>Os02g0570300-00	1.62868	4.14733	6.00201	1.78452	2.81404	1.34848	1.88174	0.657107	1.34848	1.88174	0.657107	Hypothetical gene.		#N/A	#N/A	#N/A	#N/A
Os10g0410650	Os10g0410650-00	>Os10g0410650-00	7.08846	67.2595	25.8755	94.1392	57.6673	3.24619	1.86804	-0.707042	3.24619	1.86804	-0.707042	Hypothetical gene.		#N/A	#N/A	#N/A	#N/A
Os02g0280000	Os02g0280000-01	>Os02g0280000-01	7.63121	22.0341	27.2467	17.9753	17.7733	1.52975	1.8361	-0.0163043	1.52975	1.8361	-0.0163043	Hypothetical gene.		#N/A	#N/A	#N/A	#N/A
Os10g0359700	Os10g0359700-01	>Os10g0359700-01	1.53885	5.35188	5.04545	4.22389	8.61872	1.79819	1.71313	1.0289	1.79819	1.71313	1.0289	Hypothetical gene.		#N/A	#N/A	#N/A	#N/A
Os03g0339150	Os03g0339150-01	>Os03g0339150-01	2.4828	6.21771	7.33457	9.41868	5.38786	1.32442	1.56274	-0.805813	1.32442	1.56274	-0.805813	Hypothetical gene.		#N/A	#N/A	#N/A	#N/A
Os02g0667050	Os02g0667050-00	>Os02g0667050-00	9.0819	26.6411	26.7572	4.37157	14.8302	1.55259	1.55886	1.76231	1.55259	1.55886	1.76231	Hypothetical gene.		#N/A	#N/A	#N/A	#N/A
Os02g0661050	Os02g0661050-01	>Os02g0661050-01	11.8734	27.6847	34.3578	21.7533	19.5124	1.22136	1.5329	-0.156843	1.22136	1.5329	-0.156843	Hypothetical gene.		#N/A	#N/A	#N/A	#N/A
Os02g0204201	Os02g0204201-00	>Os02g0204201-00	57.0139	183.08	163.056	2.0259	10.1311	1.68309	1.51598	2.32216	1.68309	1.51598	2.32216	Hypothetical gene.		#N/A	#N/A	#N/A	#N/A
Os02g0131050	Os02g0131050-01	>Os02g0131050-01	4.19201	16.7423	11.9304	5.30102	5.54242	1.99778	1.50893	0.0642461	1.99778	1.50893	0.0642461	Hypothetical gene.		#N/A	#N/A	#N/A	#N/A
Os01g0656250	Os01g0656250-00	>Os01g0656250-00	4.87159	9.87835	13.8234	4.55452	0	1.01988	1.50465	#NUM!	1.01988	1.50465	#NUM!	Hypothetical gene.		#N/A	#N/A	#N/A	#N/A
Os06g0264432	Os06g0264432-00	>Os06g0264432-00	5.38338	18.3962	14.1144	16.8946	11.9973	1.77282	1.39058	-0.493852	1.77282	1.39058	-0.493852	Hypothetical gene.		#N/A	#N/A	#N/A	#N/A
Os10g0341401	Os10g0341401-01	>Os10g0341401-01	8.02974	17.8255	19.9764	11.4191	5.97506	1.15052	1.31487	-0.934424	1.15052	1.31487	-0.934424	Hypothetical gene.		#N/A	#N/A	#N/A	#N/A
Os10g0485400	Os10g0485400-01	>Os10g0485400-01	1.78046	4.2265	4.32047	0	6.90386	1.24721	1.27894	#DIV/0!	1.24721	1.27894	#DIV/0!	Hypothetical gene.		#N/A	#N/A	#N/A	#N/A
Os02g0110650	Os02g0110650-01	>Os02g0110650-01	2.48718	10.0085	5.83354	2.08233	0	2.00864	1.22986	#NUM!	2.00864	1.22986	#NUM!	Hypothetical gene.		#N/A	#N/A	#N/A	#N/A
Os10g0178101	Os10g0178101-01	>Os10g0178101-01	4.54654	11.5598	10.6599	4.58358	15.3051	1.34628	1.22935	1.73947	1.34628	1.22935	1.73947	Hypothetical gene.		#N/A	#N/A	#N/A	#N/A
Os04g0295901	Os04g0295901-00	>Os04g0295901-00	2.28578	7.29629	5.21824	1.90758	8.94905	1.67448	1.19088	2.22999	1.67448	1.19088	2.22999	Hypothetical gene.		#N/A	#N/A	#N/A	#N/A
Os01g0819233	Os01g0819233-01	>Os01g0819233-01	2.50797	6.95338	5.49608	3.69869	8.64166	1.47119	1.13188	1.22429	1.47119	1.13188	1.22429	Hypothetical gene.		#N/A	#N/A	#N/A	#N/A
Os03g0301550	Os03g0301550-01	>Os03g0301550-01	2.9847	25.1523	6.35471	0	0	3.07503	1.09024	#DIV/0!	3.07503	1.09024	#DIV/0!	Hypothetical gene.		#N/A	#N/A	#N/A	#N/A
Os11g0456050	Os11g0456050-00	>Os11g0456050-00	4.22397	11.8839	8.85862	2.00495	0	1.49234	1.06848	#NUM!	1.49234	1.06848	#NUM!	Hypothetical gene.		#N/A	#N/A	#N/A	#N/A
Os03g0570775	Os03g0570775-01	>Os03g0570775-01	1.89023	4.08624	3.93098	3.87212	3.48509	1.11221	1.05633	-0.151928	1.11221	1.05633	-0.151928	Hypothetical gene.		#N/A	#N/A	#N/A	#N/A
Os04g0172560	Os04g0172560-01	>Os04g0172560-01	10.2287	29.4634	20.8351	10.4646	10.1957	1.5263	1.02639	-0.0375563	1.5263	1.02639	-0.0375563	Hypothetical gene.		#N/A	#N/A	#N/A	#N/A
Os11g0429200	Os11g0429200-01	>Os11g0429200-01	2.79399	7.29142	7.30542	0	5.89837	1.38387	1.38664	#DIV/0!	1.38387	1.38664	#DIV/0!	Hypothetical gene.		-1.49259	Intergenic	-1256	Os11g0429200
Os03g0620400	Os03g0620400-01	>Os03g0620400-01	1.1684	3.29878	13.5861	1.60475	1.89794	1.4974	3.53953	0.242086	1.4974	3.53953	0.242086	Hypothetical conserved gene.		#N/A	#N/A	#N/A	#N/A
Os04g0578550	Os04g0578550-00	>Os04g0578550-00	1.98113	19.0016	21.8259	0	0	3.26173	3.46165	#DIV/0!	3.26173	3.46165	#DIV/0!	Hypothetical conserved gene.		#N/A	#N/A	#N/A	#N/A
Os06g0679600	Os06g0679600-00	>Os06g0679600-00	2.43543	32.2622	22.1548	0	0	3.7276	3.18537	#DIV/0!	3.7276	3.18537	#DIV/0!	Hypothetical conserved gene.		#N/A	#N/A	#N/A	#N/A
Os03g0839700	Os03g0839700-00	>Os03g0839700-00	7.03766	31.2	47.0475	47.4172	71.4014	2.14838	2.74095	0.590542	2.14838	2.74095	0.590542	Hypothetical conserved gene.		#N/A	#N/A	#N/A	#N/A
Os03g0275900	Os03g0275900-02	>Os03g0275900-02	2.95927	12.5853	17.4304	2.76528	6.32651	2.08843	2.55829	1.19398	2.08843	2.55829	1.19398	Hypothetical conserved gene.		#N/A	#N/A	#N/A	#N/A
Os01g0630900	Os01g0630900-00	>Os01g0630900-00	3.82707	10.5179	14.4264	11.0039	0	1.45853	1.9144	#NUM!	1.45853	1.9144	#NUM!	Hypothetical conserved gene.		#N/A	#N/A	#N/A	#N/A
Os06g0118900	Os06g0118900-00	>Os06g0118900-00	1.05253	2.67431	3.93905	2.14867	0	1.34531	1.90399	#NUM!	1.34531	1.90399	#NUM!	Hypothetical conserved gene.		#N/A	#N/A	#N/A	#N/A
Os05g0180500	Os05g0180500-01	>Os05g0180500-01	2.55848	11.5552	9.19635	3.35509	3.32159	2.17518	1.84577	-0.0144775	2.17518	1.84577	-0.0144775	Hypothetical conserved gene.		#N/A	#N/A	#N/A	#N/A
Os03g0293700	Os03g0293700-00	>Os03g0293700-00	3.3409	10.8112	11.8787	0	0	1.69422	1.83007	#DIV/0!	1.69422	1.83007	#DIV/0!	Hypothetical conserved gene.		#N/A	#N/A	#N/A	#N/A
Os10g0408700	Os10g0408700-03	>Os10g0408700-03	1.5161	3.57755	5.33123	2.22059	1.42876	1.23861	1.8141	-0.636179	1.23861	1.8141	-0.636179	Hypothetical conserved gene.		#N/A	#N/A	#N/A	#N/A
Os03g0338800	Os03g0338800-01	>Os03g0338800-01	1.34936	3.34191	4.63248	2.08547	2.3891	1.3084	1.77951	0.196095	1.3084	1.77951	0.196095	Hypothetical conserved gene.		#N/A	#N/A	#N/A	#N/A
Os10g0430750	Os10g0430750-00	>Os10g0430750-00	7.07199	15.7783	23.0592	0	23.4184	1.15775	1.70515	#DIV/0!	1.15775	1.70515	#DIV/0!	Hypothetical conserved gene.		#N/A	#N/A	#N/A	#N/A
Os09g0547900	Os09g0547900-00	>Os09g0547900-00	0.754946	1.53006	2.31146	1.25786	0	1.01914	1.61436	#NUM!	1.01914	1.61436	#NUM!	Hypothetical conserved gene.		#N/A	#N/A	#N/A	#N/A
Os06g0718400	Os06g0718400-00	>Os06g0718400-00	24.493	73.8987	68.4678	18.3277	34.3363	1.59318	1.48306	0.905709	1.59318	1.48306	0.905709	Hypothetical conserved gene.		#N/A	#N/A	#N/A	#N/A
Os12g0615600	Os12g0615600-00	>Os12g0615600-00	0.785835	2.37275	1.90719	2.09502	0	1.59426	1.27915	#NUM!	1.59426	1.27915	#NUM!	Hypothetical conserved gene.		#N/A	#N/A	#N/A	#N/A
Os08g0438701	Os08g0438701-00	>Os08g0438701-00	7.41975	18.4154	17.081	0	0	1.31147	1.20295	#DIV/0!	1.31147	1.20295	#DIV/0!	Hypothetical conserved gene.		#N/A	#N/A	#N/A	#N/A
Os02g0779400	Os02g0779400-00	>Os02g0779400-00	5.14327	18.8848	11.713	0	0	1.87647	1.18735	#DIV/0!	1.87647	1.18735	#DIV/0!	Hypothetical conserved gene.		#N/A	#N/A	#N/A	#N/A
Os08g0144400	Os08g0144400-02	>Os08g0144400-02	3.97414	14.0042	9.03468	9.20536	10.1407	1.81714	1.18483	0.139611	1.81714	1.18483	0.139611	Hypothetical conserved gene.		#N/A	#N/A	#N/A	#N/A
Os07g0609100	Os07g0609100-00	>Os07g0609100-00	1.89054	3.84263	4.15153	1.43356	2.44152	1.0233	1.13484	0.768177	1.0233	1.13484	0.768177	Hypothetical conserved gene.		#N/A	#N/A	#N/A	#N/A
Os12g0484100	Os12g0484100-00	>Os12g0484100-00	43.2836	122.653	92.0544	0	77.8924	1.50269	1.08867	#DIV/0!	1.50269	1.08867	#DIV/0!	Hypothetical conserved gene.		#N/A	#N/A	#N/A	#N/A
Os05g0369800	Os05g0369800-00	>Os05g0369800-00	1.27523	2.69487	2.6893	1.92428	3.64856	1.07946	1.07647	0.923008	1.07946	1.07647	0.923008	Hypothetical conserved gene.		#N/A	#N/A	#N/A	#N/A
Os07g0228000	Os07g0228000-04	>Os07g0228000-04	1.4377	3.31889	3.01875	1.85328	8.18896	1.20694	1.07019	2.1436	1.20694	1.07019	2.1436	Hypothetical conserved gene.		#N/A	#N/A	#N/A	#N/A
Os04g0433300	Os04g0433300-00	>Os04g0433300-00	9.6194	28.011	30.8014	9.13137	12.807	1.54197	1.67898	0.488029	1.54197	1.67898	0.488029	Hypothetical conserved gene.		0.780426	Intergenic	6634	Os04g0433300
Os06g0343000	Os06g0343000-01	>Os06g0343000-01	2.98886	10.7259	6.40093	4.64587	11.6082	1.84343	1.09869	1.32112	1.84343	1.09869	1.32112	Hypothetical conserved gene.		0.408457	Intergenic	-2275	Os06g0343000
Os03g0237900	Os03g0237900-01	>Os03g0237900-01	3.49472	20.2951	17.5288	17.9599	12.3698	2.53788	2.32648	-0.537957	2.53788	2.32648	-0.537957	Hypothetical conserved gene.		-0.219574	promoter-TSS (Os03g0237900)	-116	Os03g0237900
Os05g0397300	Os05g0397300-03	>Os05g0397300-03	1.73115	14.4841	6.47049	3.74688	25.8209	3.06467	1.90214	2.78478	3.06467	1.90214	2.78478	Hypothetical conserved gene.		-0.335051	Intergenic	-1834	Os05g0397300
Os06g0677000	Os06g0677000-00	>Os06g0677000-00	1.44488	12.3031	4.07608	1.72094	0	3.09	1.49623	#NUM!	3.09	1.49623	#NUM!	Hypothetical conserved gene.		-0.606597	promoter-TSS (Os06g0677000)	-830	Os06g0677000
Os05g0136100	Os05g0136100-00	>Os05g0136100-00	3.61073	8.40341	12.026	5.85682	7.28109	1.21868	1.73579	0.314037	1.21868	1.73579	0.314037	Hypothetical conserved gene.		-0.804536	promoter-TSS (Os05g0136100)	-696	Os05g0136100
Os08g0268900	Os08g0268900-01	>Os08g0268900-01	2.49334	9.87491	6.94909	9.1526	12.5474	1.98569	1.47874	0.455135	1.98569	1.47874	0.455135	Hypothetical conserved gene.		-2.02693	3' UTR (Os08g0268900, exon 2 of 2)	2359	Os08g0268900

## Sheet: 1216
Gene_name	Gene_name	Gene_name	Nippon	RCc:OsNAC6	GOS2:OsNAC6	HW	Osnac6 K/O	RCc3/Nip	GOS2/Nip	Osnac6/hw	RCc3/Nip (log2)	GOS2/Nip (log2)	Osnac6/hw (log2)	Function		NAC6myc/totalIP (log2)	Annotation	Distance to TSS	PromoterID
Os03g0596600	Os03g0596600-01	>Os03g0596600-01	3.49966	7.93004	3.6037	2.79781	2.5627	1.18011	0.0422641	-0.126633	1.18011	0.0422641	-0.126633	Zinc finger, CCHC-type domain containing protein.		3.10235	Intergenic	-1522	Os03g0596600
Os09g0385700	Os09g0385700-01	>Os09g0385700-01	8.04063	30.2262	7.47836	7.15107	13.9974	1.91042	-0.104587	0.968928	1.91042	-0.104587	0.968928	Zinc finger, AN1-type domain containing protein.		3.10235	exon (Os09g0385700, exon 1 of 1)	460	Os09g0385700
Os12g0633000	Os12g0633000-01	>Os12g0633000-01	1.67462	3.68879	1.71604	0	0	1.13931	0.0352494	#DIV/0!	1.13931	0.0352494	#DIV/0!	Xylulose kinase.		1.24991	exon (Os12g0633000, exon 9 of 11)	2828	Os12g0633000
Os02g0206100	Os02g0206100-01	>Os02g0206100-01	3.26344	10.2403	2.9272	5.20239	2.91442	1.64979	-0.156872	-0.835966	1.64979	-0.156872	-0.835966	UDP-glucuronosyl/UDP-glucosyltransferase family protein.		1.36539	TTS (Os02g0206100)	1975	Os02g0206100
Os05g0210500	Os05g0210500-00	>Os05g0210500-00	1.35797	2.9162	1.94037	1.50668	1.34618	1.10264	0.51488	-0.162502	1.10264	0.51488	-0.162502	Timeless protein domain containing protein.		2.01747	intron (Os05g0210500, intron 1 of 18)	129	Os05g0210500
Os06g0649500	Os06g0649500-02	>Os06g0649500-02	1.38707	66.9544	1.25873	2.84587	3.79076	5.59307	-0.140072	0.413617	5.59307	-0.140072	0.413617	TFIID subunit, WD40-associated region domain containing protein.		1.3971	exon (Os06g0649500, exon 1 of 1)	1645	Os06g0649500
Os04g0340300	Os04g0340300-01	>Os04g0340300-01	2.63004	5.4117	3.18758	4.36173	2.44269	1.041	0.277377	-0.83643	1.041	0.277377	-0.83643	Terpenoid synthase domain containing protein.		2.24991	exon (Os04g0340300, exon 1 of 7)	299	Os04g0340300
Os11g0150400	Os11g0150400-01	>Os11g0150400-01	5.92238	13.753	9.02381	0	2.59972	1.2155	0.60756	#DIV/0!	1.2155	0.60756	#DIV/0!	Stress responsive alpha-beta barrel domain containing protein.		2.58778	exon (Os11g0150400, exon 1 of 1)	210	Os11g0150400
Os06g0649000	Os06g0649000-02	>Os06g0649000-02	1.17566	2.96046	0	14.0512	19.7727	1.33235	#NUM!	0.492817	1.33235	#NUM!	0.492817	Similar to WRKY transcription factor 28.		1.61996	Intergenic	-2803	Os06g0649000
Os04g0613700	Os04g0613700-01	>Os04g0613700-01	28.8204	69.3338	36.6347	15.8694	14.7407	1.26647	0.34612	-0.106443	1.26647	0.34612	-0.106443	Similar to UDP-N-acetylglucosamine pyrophosphorylase.		4.23986	intron (Os04g0613700, intron 1 of 14)	423	Os04g0613700
Os06g0691200	Os06g0691200-01	>Os06g0691200-01	15.8042	35.8401	19.1412	6.29655	10.3194	1.18127	0.276373	0.712726	1.18127	0.276373	0.712726	Similar to Thaumatin-like protein precursor.		2.62173	promoter-TSS (Os06g0691200)	15	Os06g0691200
Os03g0363600	Os03g0363600-01	>Os03g0363600-01	1.72215	5.40644	2.50462	2.17104	2.14659	1.65047	0.540381	-0.0163396	1.65047	0.540381	-0.0163396	Similar to Sugar transporter-like protein.		2.71903	exon (Os03g0363600, exon 6 of 18)	1865	Os03g0363600
Os10g0419400	Os10g0419400-01	>Os10g0419400-01	2.24761	15.2476	2.90324	110.319	175.681	2.76212	0.369272	0.671277	2.76212	0.369272	0.671277	Similar to SIPL.		2.01175	TTS (Os10g0419500)	-2143	Os10g0419400
Os11g0707000	Os11g0707000-01	>Os11g0707000-01	2.42215	7.54419	2.33037	2.21287	2.83291	1.63908	-0.0557292	0.356366	1.63908	-0.0557292	0.356366	Similar to Ribulose bisphosphate carboxylase/oxygenase activase, chloroplastic.		2.16745	intron (Os11g0707000, intron 4 of 7)	-2010	Os11g0707000
Os03g0258000	Os03g0258000-01	>Os03g0258000-01	0.77994	1.75741	1.05681	1.11683	1.00794	1.17202	0.438281	-0.148	1.17202	0.438281	-0.148	Similar to Resistance protein candidate (Fragment).		1.08528	3' UTR (Os03g0257900, exon 4 of 4)	731	Os03g0258000
Os06g0234200	Os06g0234200-02	>Os06g0234200-02	7.18946	15.879	6.50964	5.05082	7.57838	1.14316	-0.143306	0.585372	1.14316	-0.143306	0.585372	Similar to Rac-like GTP-binding protein 4.		1.07999	promoter-TSS (Os06g0234200)	-128	Os06g0234200
Os03g0432100	Os03g0432100-01	>Os03g0432100-01	3.51735	9.31919	2.44277	1056.76	1620.21	1.40572	-0.525971	0.616533	1.40572	-0.525971	0.616533	Similar to Pyruvate, phosphate dikinase 2.		2.04346	Intergenic	-2174	Os03g0432100
Os02g0478050	Os02g0478050-01	>Os02g0478050-01	1.05021	4.83612	2.08441	2.32719	29.7039	2.20317	0.988961	3.67399	2.20317	0.988961	3.67399	Similar to predicted protein.		1.04346	Intergenic	-6392	Os02g0478050
Os03g0665700	Os03g0665700-00	>Os03g0665700-00	6.53057	13.7005	9.69488	4.89473	4.58439	1.06895	0.570014	-0.0944995	1.06895	0.570014	-0.0944995	Similar to predicted protein.		1.52889	Intergenic	-1672	Os03g0665700
Os09g0375300	Os09g0375300-00	>Os09g0375300-00	3.27358	19.9791	4.46581	0	3.35007	2.60955	0.448053	#DIV/0!	2.60955	0.448053	#DIV/0!	Similar to predicted protein.		1.41786	Intergenic	-1788	Os09g0375300
Os05g0578600	Os05g0578600-01	>Os05g0578600-01	1.24634	12.3391	1.63221	0	0.988898	3.30747	0.389129	#DIV/0!	3.30747	0.389129	#DIV/0!	Similar to Polygalacturonase PG2.		1.95876	Intergenic	-3614	Os05g0578600
Os03g0280400	Os03g0280400-01	>Os03g0280400-01	3.25118	7.6921	2.34937	4.0917	5.64286	1.24241	-0.468689	0.463726	1.24241	-0.468689	0.463726	Similar to plant-specific domain TIGR01589 family protein.		2.11923	TTS (Os03g0280400)	2244	Os03g0280400
Os03g0235000	Os03g0235000-01	>Os03g0235000-01	24.5186	54.0141	23.1663	370.388	416.072	1.13946	-0.081849	0.167796	1.13946	-0.081849	0.167796	Similar to Peroxidase.		2.49663	exon (Os03g0235000, exon 3 of 3)	715	Os03g0235000
Os08g0105400	Os08g0105400-00	>Os08g0105400-00	1.10766	2.95929	1.23925	1.27971	0	1.41774	0.161952	#NUM!	1.41774	0.161952	#NUM!	Similar to P450.		2.21653	exon (Os08g0105400, exon 1 of 1)	531	Os08g0105400
Os06g0707800	Os06g0707800-04	>Os06g0707800-04	1.5947	3.31637	1.34474	0	0	1.05632	-0.245958	#DIV/0!	1.05632	-0.245958	#DIV/0!	Similar to OSIGBa0148A10.13 protein.		1.53531	exon (Os06g0707800, exon 1 of 5)	2201	Os06g0707800
Os04g0365100	Os04g0365100-01	>Os04g0365100-01	3.49628	7.54588	1.13514	1.94434	1.74255	1.10987	-1.62295	-0.15808	1.10987	-1.62295	-0.15808	Similar to OSIGBa0135K14.8 protein.		2.19546	exon (Os04g0365100, exon 1 of 3)	424	Os04g0365100
Os04g0538400	Os04g0538400-01	>Os04g0538400-01	3.69487	8.1288	4.49048	36.1518	54.6916	1.13752	0.281346	0.597252	1.13752	0.281346	0.597252	Similar to Nodulin 21 (N-21).		1.19546	promoter-TSS (Os04g0538400)	-108	Os04g0538400
Os09g0395300	Os09g0395300-00	>Os09g0395300-00	1.6811	6.52105	2.30907	0	2.38411	1.9557	0.457906	#DIV/0!	1.9557	0.457906	#DIV/0!	Similar to myb-like DNA-binding domain, SHAQKYF class family protein.		1.58778	intron (Os09g0395300, intron 4 of 5)	4743	Os09g0395300
Os06g0610500	Os06g0610500-01	>Os06g0610500-01	2.71152	6.32363	2.20956	2.66219	2.79635	1.22165	-0.295343	0.0709314	1.22165	-0.295343	0.0709314	Similar to Mlo family protein.		1.62842	TTS (Os06g0610550)	-1753	Os06g0610500
Os11g0107700	Os11g0107700-01	>Os11g0107700-01	3.51747	12.5737	3.84195	1.63803	1.09925	1.8378	0.127301	-0.575442	1.8378	0.127301	-0.575442	Similar to Leucine Rich Repeat family protein, expressed.		1.12835	5' UTR (Os11g0107700, exon 1 of 2)	475	Os11g0107700
Os01g0247700	Os01g0247700-01	>Os01g0247700-01	10.1329	26.2837	6.28667	13.129	6.68215	1.37512	-0.688679	-0.974373	1.37512	-0.688679	-0.974373	Similar to inner membrane transport protein.		2.04346	exon (Os01g0247700, exon 1 of 1)	707	Os01g0247700
Os04g0670700	Os04g0670700-01	>Os04g0670700-01	9.11098	26.4073	12.7082	30.2395	20.7661	1.53526	0.480082	-0.542204	1.53526	0.480082	-0.542204	Similar to H0624F09.4 protein.		1.28293	TTS (EPlOsAg00000020973)	207	Os04g0670700
Os05g0188800	Os05g0188800-00	>Os05g0188800-00	4.33717	10.1864	5.41581	4.59428	6.56532	1.23182	0.320423	0.515027	1.23182	0.320423	0.515027	Similar to H0403D02.13 protein.		1.4325	promoter-TSS (Os05g0188800)	-636	Os05g0188800
Os04g0632300	Os04g0632300-01	>Os04g0632300-01	1.33402	2.79637	1.68757	0	1.15999	1.06777	0.339167	#DIV/0!	1.06777	0.339167	#DIV/0!	Similar to H0105C05.10 protein.		2.49663	exon (Os04g0632350, exon 1 of 1)	435	Os04g0632300
Os03g0171300	Os03g0171300-01	>Os03g0171300-01	33.2279	66.7841	47.1495	9.89487	19.252	1.00711	0.504847	0.960256	1.00711	0.504847	0.960256	Similar to DNA-binding protein-like.		2.1524	Intergenic	10883	Os03g0171300
Os01g0868300	Os01g0868300-01	>Os01g0868300-01	2.93436	6.11303	2.3451	1.79592	1.26854	1.05884	-0.323396	-0.501554	1.05884	-0.323396	-0.501554	Similar to DNA polymerase alpha catalytic subunit (EC 2.7.7.7).		1.36539	exon (Os01g0868300, exon 1 of 31)	769	Os01g0868300
Os07g0106700	Os07g0106700-01	>Os07g0106700-01	16.4702	33.6714	27.5889	4.45753	5.14427	1.03167	0.74423	0.206722	1.03167	0.74423	0.206722	Similar to disease resistance response protein 206.		1.4585	promoter-TSS (Os07g0106700)	-932	Os07g0106700
Os01g0134500	Os01g0134500-01	>Os01g0134500-01	51.9326	119.446	62.5017	58.0435	66.9573	1.20165	0.267255	0.206107	1.20165	0.267255	0.206107	Similar to Delta-7-sterol-C5(6)-desaturase (EC 1.3.3.-) (Delta-7-C-5 sterol desaturase) (Delta7-sterol-C5-desaturase).		2.10235	intron (Os01g0134500, intron 1 of 2)	984	Os01g0134500
Os03g0751600	Os03g0751600-01	>Os03g0751600-01	30.7588	63.3506	44.2316	23.679	32.6025	1.04236	0.524078	0.461374	1.04236	0.524078	0.461374	Similar to Circumsporozoite protein.		1.19546	promoter-TSS (EPlOsAg00000022709)	168	Os03g0751600
Os10g0456800	Os10g0456800-02	>Os10g0456800-02	7.04121	14.9979	11.2924	22.9267	27.3406	1.09087	0.681457	0.254016	1.09087	0.681457	0.254016	Similar to CHY zinc finger family protein, expressed.		4.36539	promoter-TSS (Os10g0456800)	72	Os10g0456800
Os03g0586500	Os03g0586500-01	>Os03g0586500-01	3.27418	9.76462	3.03155	26.1308	14.7688	1.57643	-0.111078	-0.823199	1.57643	-0.111078	-0.823199	Similar to chloroplast post-illumination chlorophyll fluorescence increase protein.		1.143	TTS (Os03g0586600)	1447	Os03g0586500
Os10g0546600	Os10g0546600-01	>Os10g0546600-01	1.24469	3.49756	0	0	0	1.49056	#NUM!	#DIV/0!	1.49056	#NUM!	#DIV/0!	Similar to Chloroplast carotenoid epsilon-ring hydroxylase.		1.36539	exon (Os10g0546600, exon 1 of 10)	219	Os10g0546600
Os12g0228400	Os12g0228400-02	>Os12g0228400-02	0.613951	1.31158	0	0	0	1.09511	#NUM!	#DIV/0!	1.09511	#NUM!	#DIV/0!	Similar to cDNA clone:J033003J10, full insert sequence.		1.36539	intron (Os12g0228400, intron 1 of 5)	1908	Os12g0228400
Os10g0421500	Os10g0421500-01	>Os10g0421500-01	1.65309	3.49223	2.0987	1.75708	0	1.07898	0.344331	#NUM!	1.07898	0.344331	#NUM!	Similar to cDNA clone:J013149A17, full insert sequence.		2.13798	Intergenic	-3121	Os10g0421500
Os04g0613700	Os04g0613700-02	>Os04g0613700-02	26.0823	55.7545	28.9208	13.9164	10.9723	1.09602	0.149036	-0.34292	1.09602	0.149036	-0.34292	Similar to cDNA clone:J013000B13, full insert sequence.		4.23986	intron (Os04g0613700, intron 1 of 14)	423	Os04g0613700
Os06g0573600	Os06g0573600-01	>Os06g0573600-01	13.1682	29.5554	24.2305	6.82628	4.21725	1.16636	0.879766	-0.694797	1.16636	0.879766	-0.694797	Similar to Beta-galactosidase precursor (EC 3.2.1.23) (Lactase).		1.87354	promoter-TSS (Os06g0573600)	-310	Os06g0573600
Os04g0589900	Os04g0589900-02	>Os04g0589900-02	2.39123	4.78768	1.93962	1.75607	2.4366	1.00157	-0.301979	0.472519	1.00157	-0.301979	0.472519	Similar to AT-hook protein 1.		2.45285	promoter-TSS (Os04g0589900)	-754	Os04g0589900
Os04g0444300	Os04g0444300-01	>Os04g0444300-01	19.3152	46.7529	31.702	50.8811	44.5271	1.27532	0.714837	-0.192446	1.27532	0.714837	-0.192446	Similar to ARGOS.		2.48087	promoter-TSS (Os04g0444300)	20	Os04g0444300
Os09g0432300	Os09g0432300-01	>Os09g0432300-01	2.43395	6.84977	3.76353	1.94093	2.90946	1.49276	0.628787	0.584003	1.49276	0.628787	0.584003	Similar to AAA-type ATPase family protein.		1.95035	exon (Os09g0432300, exon 1 of 1)	483	Os09g0432300
Os07g0638400	Os07g0638400-01	>Os07g0638400-01	48.0838	96.3098	82.6171	105.795	97.2138	1.00213	0.78089	-0.122038	1.00213	0.78089	-0.122038	Similar to 1-Cys peroxiredoxin.		3.62842	intron (Os07g0638400, intron 1 of 2)	256	Os07g0638400
Os01g0580500	Os01g0580500-01	>Os01g0580500-01	4.16511	12.101	3.3454	30.3333	41.1974	1.5387	-0.316176	0.441651	1.5387	-0.316176	0.441651	Similar to 1-aminocyclopropane-1-carboxylate oxidase 1.		1.06993	Intergenic	2719	Os01g0580500
Os08g0249100	Os08g0249100-01	>Os08g0249100-01	2.95197	6.3463	2.29655	1.27682	0.839019	1.10424	-0.36221	-0.60578	1.10424	-0.36221	-0.60578	Serine/threonine protein kinase-related domain containing protein.		1.74195	5' UTR (Os08g0249100, exon 1 of 11)	330	Os08g0249100
Os03g0209800	Os03g0209800-01	>Os03g0209800-01	0.964128	2.58043	0.888757	0	0	1.42031	-0.117436	#DIV/0!	1.42031	-0.117436	#DIV/0!	RhoGAP domain containing protein.		1.48087	exon (Os03g0209800, exon 9 of 27)	4934	Os03g0209800
Os08g0524400	Os08g0524400-00	>Os08g0524400-00	59.8825	126.794	111.407	20.0987	37.9968	1.08228	0.895634	0.918776	1.08228	0.895634	0.918776	Protein of unknown function DUF568, DOMON-like domain containing protein.		1.06422	Intergenic	-4808	Os08g0524400
Os12g0107600	Os12g0107600-00	>Os12g0107600-00	3.8375	589.947	0	0	0	7.26427	#NUM!	#DIV/0!	7.26427	#NUM!	#DIV/0!	Prenylated rab acceptor PRA1 family protein.		1.19546	Intergenic	1817	Os12g0107600
Os01g0330200	Os01g0330200-00	>Os01g0330200-00	32.1792	102.456	33.0675	30.4055	45.7798	1.6708	0.0392855	0.590379	1.6708	0.0392855	0.590379	Peptidase C1A, papain family protein.		2.27519	TTS (Os01g0330200)	2072	Os01g0330200
Os01g0937050	Os01g0937050-00	>Os01g0937050-00	3.06963	6.35236	4.48823	1.76212	1.9448	1.04923	0.548082	0.14231	1.04923	0.548082	0.14231	Peptidase aspartic, catalytic domain containing protein.		1.78043	exon (Os01g0937025, exon 1 of 1)	292	Os01g0937050
Os09g0452400	Os09g0452400-01	>Os09g0452400-01	1.62645	3.97391	2.22425	1.16799	1.97483	1.28883	0.451592	0.757701	1.28883	0.451592	0.757701	Peptidase A1 domain containing protein.		3.78043	Intergenic	-2072	Os09g0452400
Os05g0521600	Os05g0521600-01	>Os05g0521600-01	1.97994	4.60393	3.39719	1.92805	2.30259	1.21741	0.778885	0.256115	1.21741	0.778885	0.256115	Pectin lyase fold/virulence factor domain containing protein.		1.78043	promoter-TSS (Os05g0521600)	77	Os05g0521600
Os01g0329300	Os01g0329300-01	>Os01g0329300-01	0.971663	2.97624	1.6241	0.984466	1.96414	1.61496	0.741113	0.996484	1.61496	0.741113	0.996484	Pectin lyase fold domain containing protein.		3.66795	Intergenic	-2001	Os01g0329300
Os08g0163100	Os08g0163100-01	>Os08g0163100-01	2.93461	7.38362	3.8422	2.0568	1.86394	1.33116	0.388764	-0.142046	1.33116	0.388764	-0.142046	Nuf2 family protein.		1.97307	Intergenic	6036	Os08g0163100
Os04g0626450	Os04g0626450-01	>Os04g0626450-01	1.04205	2.12853	0	0	1.15434	1.03043	#NUM!	#DIV/0!	1.03043	#NUM!	#DIV/0!	NB-ARC domain containing protein.		2.24991	Intergenic	-1325	Os04g0626450
Os04g0423100	Os04g0423100-00	>Os04g0423100-00	3.22142	11.3785	4.37209	4.28889	2.49192	1.82054	0.440626	-0.783347	1.82054	0.440626	-0.783347	Monooxygenase, FAD-binding domain containing protein.		1.36539	intron (Os04g0423100, intron 2 of 3)	495	Os04g0423100
Os06g0478600	Os06g0478600-03	>Os06g0478600-03	0.77396	1.93458	1.35891	0	1.02171	1.32169	0.812119	#DIV/0!	1.32169	0.812119	#DIV/0!	Leucine-rich repeat, N-terminal domain containing protein.		1.85082	TTS (Os06g0478600)	2725	Os06g0478600
Os04g0419600	Os04g0419600-01	>Os04g0419600-01	30.8862	64.4619	42.42	10.0375	15.7896	1.06148	0.457782	0.653575	1.06148	0.457782	0.653575	Histone H3.		1.12146	exon (Os04g0419600, exon 1 of 1)	626	Os04g0419600
Os10g0376900	Os10g0376900-01	>Os10g0376900-01	2.74964	30.5343	4.43547	22.9253	20.1676	3.47312	0.689844	-0.184901	3.47312	0.689844	-0.184901	Helix-loop-helix DNA-binding domain containing protein.		1.31094	promoter-TSS (Os10g0376900)	-769	Os10g0376900
Os04g0489600	Os04g0489600-02	>Os04g0489600-02	30.8858	65.3049	38.6617	98.9152	57.9989	1.08025	0.323961	-0.770167	1.08025	0.323961	-0.770167	Helix-loop-helix DNA-binding domain containing protein.		1.58778	promoter-TSS (Os04g0489600)	-238	Os04g0489600
Os09g0323700	Os09g0323700-00	>Os09g0323700-00	4.01421	8.40385	6.12468	0	0	1.06593	0.609518	#DIV/0!	1.06593	0.609518	#DIV/0!	Haem peroxidase family protein.		1.34433	TTS (Os09g0323700)	2077	Os09g0323700
Os09g0549300	Os09g0549300-00	>Os09g0549300-00	0.811007	1.88441	0	0	0	1.21633	#NUM!	#DIV/0!	1.21633	#NUM!	#DIV/0!	Flavin-containing monooxygenase FMO family protein.		1.22789	exon (Os09g0549300, exon 2 of 4)	657	Os09g0549300
Os04g0623400	Os04g0623400-01	>Os04g0623400-01	4.47232	8.96909	4.87104	5.16472	4.69553	1.00394	0.123206	-0.137402	1.00394	0.123206	-0.137402	Exonuclease domain containing protein.		2.44339	promoter-TSS (Os04g0623400)	-949	Os04g0623400
Os06g0245900	Os06g0245900-01	>Os06g0245900-01	7.26357	15.4301	8.02241	5.68776	3.28552	1.087	0.143357	-0.791739	1.087	0.143357	-0.791739	E2F Family domain containing protein.		2.08299	3' UTR (Os06g0245800, exon 14 of 14)	-3546	Os06g0245900
Os01g0972300	Os01g0972300-01	>Os01g0972300-01	2.66312	5.36133	3.97529	1.68085	3.228	1.00947	0.577943	0.94145	1.00947	0.577943	0.94145	DVL family protein.		1.143	TTS (Os01g0972300)	1821	Os01g0972300
Os04g0621500	Os04g0621500-00	>Os04g0621500-00	0.871055	2.65052	1.51003	1.08227	0	1.60544	0.793741	#NUM!	1.60544	0.793741	#NUM!	Disease resistance protein domain containing protein.		4.44339	exon (Os04g0621500, exon 4 of 4)	5184	Os04g0621500
Os07g0635700	Os07g0635700-00	>Os07g0635700-00	3.50752	7.15168	2.74869	1.75588	0	1.02783	-0.351707	#NUM!	1.02783	-0.351707	#NUM!	Cytochrome P450 family protein.		1.78043	exon (Os07g0635700, exon 4 of 5)	1305	Os07g0635700
Os02g0813166	Os02g0813166-00	>Os02g0813166-00	5.14723	14.1644	4.0921	33.6565	42.0469	1.4604	-0.330955	0.321114	1.4604	-0.330955	0.321114	Cyclin-like F-box domain containing protein.		1.16745	intron (Os02g0813166, intron 1 of 2)	304	Os02g0813166
Os01g0719400	Os01g0719400-01	>Os01g0719400-01	1.1346	3.80518	1.03409	1.60049	0	1.74578	-0.133822	#NUM!	1.74578	-0.133822	#NUM!	CASC3/Barentsz eIF4AIII binding domain containing protein.		2.00282	promoter-TSS (Os01g0719400)	-802	Os01g0719400
Os01g0534700	Os01g0534700-00	>Os01g0534700-00	1.23641	2.84087	1.43425	1.92483	1.58034	1.20018	0.214139	-0.284496	1.20018	0.214139	-0.284496	ABC transporter, transmembrane domain domain containing protein.		1.85843	Intergenic	-3785	Os01g0534700
Os04g0613700	Os04g0613700-03	>Os04g0613700-03	24.527	54.044	27.3889	14.6603	11.6249	1.13976	0.159221	-0.334696	1.13976	0.159221	-0.334696	Non-protein coding transcript.		4.23986	intron (Os04g0613700, intron 1 of 14)	423	Os04g0613700
Os01g0647200	Os01g0647200-04	>Os01g0647200-04	15.0703	35.3815	21.818	0	0	1.23129	0.533811	#DIV/0!	1.23129	0.533811	#DIV/0!	Non-protein coding transcript.		1.19546	Intergenic	-8985	Os01g0647200
Os02g0145500	Os02g0145500-01	>Os02g0145500-01	11.6874	119.924	17.8544	63.0137	108.19	3.35909	0.611326	0.77983	3.35909	0.611326	0.77983	Non-protein coding transcript.		1.19546	promoter-TSS (Os02g0145500)	-181	Os02g0145500
Os01g0726801	Os01g0726801-01	>Os01g0726801-01	3.9719	11.2409	4.06283	0	0	1.50086	0.0326557	#DIV/0!	1.50086	0.0326557	#DIV/0!	Non-protein coding transcript.		2.32099	Intergenic	-1070	Os01g0726801
Os07g0435400	Os07g0435400-02	>Os07g0435400-02	18.0672	36.5902	14.2181	21.5812	21.7939	1.01808	-0.345644	0.0141493	1.01808	-0.345644	0.0141493	Non-protein coding transcript.		1.04346	exon (Os07g0435400, exon 14 of 17)	-2056	Os07g0435400
Os04g0621100	Os04g0621100-01	>Os04g0621100-01	6.40226	13.0514	8.80534	8.74522	5.00558	1.02755	0.459797	-0.804957	1.02755	0.459797	-0.804957	Hypothetical protein.		4.02835	Intergenic	-1383	Os04g0621100
Os02g0628100	Os02g0628100-03	>Os02g0628100-03	3.44784	9.25075	2.98702	2.44878	2.98454	1.42388	-0.206986	0.285445	1.42388	-0.206986	0.285445	Hypothetical gene.		1.95035	promoter-TSS (Os02g0628100)	57	Os02g0628100
Os11g0119700	Os11g0119700-00	>Os11g0119700-00	1.14327	2.64307	1.72514	1.89831	1.39825	1.20905	0.593547	-0.441093	1.20905	0.593547	-0.441093	Hypothetical conserved gene.		2.78043	Intergenic	-1912	Os11g0119700
Os06g0648200	Os06g0648200-05	>Os06g0648200-05	0.702257	1.8326	0	1.41633	0	1.38382	#NUM!	#NUM!	1.38382	#NUM!	#NUM!	Hypothetical conserved gene.		1.143	promoter-TSS (Os06g0648200)	496	Os06g0648200
Os03g0409100	Os03g0409100-02	>Os03g0409100-02	4.83833	10.4559	3.83865	17.633	11.8296	1.11174	-0.33391	-0.575877	1.11174	-0.33391	-0.575877	Hypothetical conserved gene.		2.87558	Intergenic	-1396	Os03g0409100
Os03g0409100	Os03g0409100-01	>Os03g0409100-01	4.18212	9.57023	5.22694	11.7294	16.461	1.19432	0.321732	0.488923	1.19432	0.321732	0.488923	Hypothetical conserved gene.		2.87558	Intergenic	-1396	Os03g0409100
Os02g0302500	Os02g0302500-00	>Os02g0302500-00	2.50272	8.72426	2.37508	4.64047	2.62722	1.80154	-0.0755208	-0.820734	1.80154	-0.0755208	-0.820734	Hypothetical conserved gene.		1.83105	Intergenic	-2039	Os02g0302500
Os03g0150700	Os03g0150700-00	>Os03g0150700-00	3.92756	8.75498	3.66324	13.4333	6.86505	1.15647	-0.100513	-0.968472	1.15647	-0.100513	-0.968472	Hypothetical conserved gene.		1.20927	intron (Os03g0150700, intron 2 of 4)	1523	Os03g0150700
Os01g0720900	Os01g0720900-00	>Os01g0720900-00	1.11435	2.53671	0	2.94261	3.27677	1.18676	#NUM!	0.155178	1.18676	#NUM!	0.155178	Hypothetical conserved gene.		1.01489	Intergenic	-1816	Os01g0720900
Os02g0204500	Os02g0204500-01	>Os02g0204500-01	0.997259	2.12175	1.3074	3.18142	0	1.08921	0.39066	#NUM!	1.08921	0.39066	#NUM!	Hypothetical conserved gene.		1.78043	intron (Os02g0204500, intron 1 of 2)	418	Os02g0204500
Os01g0224200	Os01g0224200-00	>Os01g0224200-00	2.72598	5.76035	3.6838	2.61634	1.77377	1.07938	0.43442	-0.560731	1.07938	0.43442	-0.560731	Hypothetical conserved gene.		1.0087	promoter-TSS (Os01g0224300)	498	Os01g0224200
Os02g0145500	Os02g0145500-02	>Os02g0145500-02	8.6739	19.071	9.19375	0	54.05	1.13663	0.0839726	#DIV/0!	1.13663	0.0839726	#DIV/0!	Conserved hypothetical protein.		1.19546	promoter-TSS (Os02g0145500)	-181	Os02g0145500
Os06g0506150	Os06g0506150-01	>Os06g0506150-01	3.87214	8.00715	6.0065	1.73944	2.37633	1.04816	0.633393	0.450112	1.04816	0.633393	0.450112	Conserved hypothetical protein.		1.31094	3' UTR (Os06g0506100, exon 3 of 3)	-1826	Os06g0506150
Os01g0266400	Os01g0266400-01	>Os01g0266400-01	6.70272	37.6687	12.3616	321.424	236.838	2.49055	0.883047	-0.440577	2.49055	0.883047	-0.440577	Conserved hypothetical protein.		2.25436	Intergenic	-1809	Os01g0266400
Os01g0755100	Os01g0755100-01	>Os01g0755100-01	2.50219	4.99145	2.53712	3.60613	1.84987	0.996268	0.0200004	-0.963028	0.996268	0.0200004	-0.963028	Conserved hypothetical protein.		1.51739	Intergenic	-3462	Os01g0755100
Os05g0551000	Os05g0551000-01	>Os05g0551000-01	5.76957	12.2995	7.11621	20.3872	20.357	1.09206	0.302645	-0.00213868	1.09206	0.302645	-0.00213868	Zinc finger, RING-type domain containing protein.		1.96805	Intergenic	-2622	Os05g0551000
Os03g0769700	Os03g0769700-01	>Os03g0769700-01	3.67	7.40383	6.19915	41.3855	45.5176	1.01249	0.75629	0.137299	1.01249	0.75629	0.137299	Uncharacterised conserved protein UCP031279 domain containing protein.		1.23986	Intergenic	-1055	Os03g0769700
Os04g0506000	Os04g0506000-01	>Os04g0506000-01	8.01729	19.6446	6.71871	6.05337	7.82434	1.29295	-0.25493	0.370231	1.29295	-0.25493	0.370231	UDP-glucuronosyl/UDP-glucosyltransferase family protein.		2.51739	TTS (Os04g0506000)	2101	Os04g0506000
Os06g0271500	Os06g0271500-01	>Os06g0271500-01	4.96019	12.2249	6.98368	14.1403	0	1.30136	0.493592	#NUM!	1.30136	0.493592	#NUM!	Transposon, En/Spm-like domain containing protein.		1.74566	5' UTR (Os06g0271500, exon 1 of 2)	2560	Os06g0271500
Os11g0706600	Os11g0706600-00	>Os11g0706600-00	5.57857	13.985	5.20982	5.00997	8.41469	1.32591	-0.0986618	0.748108	1.32591	-0.0986618	0.748108	Thaumatin-like protein.		1.10235	promoter-TSS (Os11g0706600)	-759	Os11g0706600
Os10g0576600	Os10g0576600-01	>Os10g0576600-01	7.56664	16.8375	6.5115	103.928	61.7647	1.15395	-0.216663	-0.75073	1.15395	-0.216663	-0.75073	Tetratricopeptide-like helical domain containing protein.		3.10235	exon (Os10g0576600, exon 1 of 2)	253	Os10g0576600
Os07g0102000	Os07g0102000-01	>Os07g0102000-01	7.01536	16.3967	8.45356	11.8221	8.92432	1.22482	0.269042	-0.405672	1.22482	0.269042	-0.405672	Tetraacyldisaccharide 4'-kinase domain containing protein.		1.75005	3' UTR (Os07g0102000, exon 3 of 3)	1977	Os07g0102000
Os03g0297600	Os03g0297600-01	>Os03g0297600-01	21.8326	52.1366	31.3201	44.361	58.3233	1.25581	0.520605	0.39478	1.25581	0.520605	0.39478	Streptomyces cyclase/dehydrase family protein.		1.19546	Intergenic	-3454	Os03g0297600
Os11g0514500	Os11g0514500-01	>Os11g0514500-01	8.20321	22.0766	11.1243	644.096	1872.07	1.42826	0.439454	1.53929	1.42826	0.439454	1.53929	Sorghum bicolor leucine-rich repeat-containing extracellular glycoprotein precursor.		2.02143	Intergenic	-4704	Os11g0514500
Os05g0472400	Os05g0472400-00	>Os05g0472400-00	22.7077	67.8586	36.9017	17.0316	23.6327	1.57935	0.700506	0.47257	1.57935	0.700506	0.47257	Similar to Zinc transporter 9.		1.25847	intron (Os05g0472300, intron 2 of 8)	-2601	Os05g0472400
Os02g0280200	Os02g0280200-00	>Os02g0280200-00	11.9975	43.5968	11.1408	0	0	1.86149	-0.106881	#DIV/0!	1.86149	-0.106881	#DIV/0!	Similar to Xyloglucan endotransglucosylase/hydrolase protein 26.		1.93243	promoter-TSS (Os02g0280200)	100	Os02g0280200
Os11g0204800	Os11g0204800-01	>Os11g0204800-01	1.30717	4.10261	2.28126	1.5954	1.44313	1.6501	0.803384	-0.144717	1.6501	0.803384	-0.144717	Similar to Wali7 protein (Fragment).		1.78043	Intergenic	4292	Os11g0204800
Os11g0147800	Os11g0147800-02	>Os11g0147800-02	35.2908	72.5494	51.5737	81.7421	77.4141	1.03967	0.547343	-0.0784829	1.03967	0.547343	-0.0784829	Similar to Wali7 protein (Fragment).		2.05052	3' UTR (Os11g0147800, exon 1 of 1)	581	Os11g0147800
Os11g0199700	Os11g0199700-01	>Os11g0199700-01	48.801	132.837	40.5525	37.7483	79.2449	1.44467	-0.26712	1.06991	1.44467	-0.26712	1.06991	Similar to VHS and GAT domain protein.		1.78043	intron (Os11g0199700, intron 4 of 9)	5113	Os11g0199700
Os02g0437800	Os02g0437800-03	>Os02g0437800-03	5.51544	11.5999	5.42638	5.85318	3.90775	1.07256	-0.0234859	-0.582882	1.07256	-0.0234859	-0.582882	Similar to vacuolar protein-sorting protein 45.		1.31648	intron (Os02g0437800, intron 2 of 9)	995	Os02g0437800
Os06g0644200	Os06g0644200-02	>Os06g0644200-02	27.382	79.3589	32.6686	31.3283	26.3994	1.53516	0.254677	-0.246961	1.53516	0.254677	-0.246961	Similar to Vacuolar H+-pyrophosphatase.		1.6549	3' UTR (Os06g0644250, exon 8 of 8)	224	Os06g0644200
Os01g0702700	Os01g0702700-01	>Os01g0702700-01	4.30322	9.59531	5.39822	2.41923	0	1.15691	0.327067	#NUM!	1.15691	0.327067	#NUM!	Similar to Transcription factor MYB86 (Myb-related protein 86) (AtMYB86) (Myb homolog 4) (AtMyb4).		1.24991	exon (Os01g0702700, exon 3 of 3)	951	Os01g0702700
Os07g0529600	Os07g0529600-01	>Os07g0529600-01	46.8314	125.897	47.0014	49.9104	42.6024	1.4267	0.00522756	-0.228406	1.4267	0.00522756	-0.228406	Similar to Thiazole biosynthetic enzyme 1-1, chloroplast precursor.		2.15894	promoter-TSS (Os07g0529600)	-23	Os07g0529600
Os04g0671300	Os04g0671300-01	>Os04g0671300-01	59.9958	165.468	80.1687	80.7324	60.3755	1.46362	0.418178	-0.419185	1.46362	0.418178	-0.419185	Similar to Suppressor of presenilin 5 (P110b homolog).		2.07219	promoter-TSS (Os04g0671300)	-94	Os04g0671300
Os01g0631200	Os01g0631200-01	>Os01g0631200-01	7.76808	15.5231	9.52414	5.88519	5.06152	0.998787	0.294031	-0.217518	0.998787	0.294031	-0.217518	Similar to siroheme uroporphyrinogen methyltransferase1.		1.43939	TTS (Os01g0631100)	-1169	Os01g0631200
Os03g0161800	Os03g0161800-01	>Os03g0161800-01	49.0489	104.144	57.7673	25.5856	15.5853	1.08629	0.236032	-0.715146	1.08629	0.236032	-0.715146	Similar to SIPL.		1.28739	Intergenic	-6957	Os03g0161800
Os11g0438000	Os11g0438000-02	>Os11g0438000-02	1.5342	3.4708	1.38099	0	0	1.17778	-0.151784	#DIV/0!	1.17778	-0.151784	#DIV/0!	Similar to Short chain alcohol dehydrogenase-like.		1.10235	exon (Os11g0438000, exon 1 of 5)	269	Os11g0438000
Os01g0822800	Os01g0822800-01	>Os01g0822800-01	6.88977	21.4061	2.71494	0	1.66001	1.63549	-1.34354	#DIV/0!	1.63549	-1.34354	#DIV/0!	Similar to RING-H2 finger protein ATL3C.		2.06993	exon (Os01g0822800, exon 2 of 2)	462	Os01g0822800
Os02g0743700	Os02g0743700-01	>Os02g0743700-01	1.92399	10.1892	3.07696	1.19706	0	2.40487	0.677404	#NUM!	2.40487	0.677404	#NUM!	Similar to RING-H2 finger protein ATL1Q.		1.9427	exon (Os02g0743700, exon 5 of 5)	2353	Os02g0743700
Os03g0293500	Os03g0293500-02	>Os03g0293500-02	36.114	78.6092	56.3841	152.655	170.793	1.12214	0.64273	0.161974	1.12214	0.64273	0.161974	Similar to Pyruvate decarboxylase isozyme 3 (EC 4.1.1.1) (PDC) (Fragment).		2.75618	promoter-TSS (Os03g0293500)	-232	Os03g0293500
Os03g0293500	Os03g0293500-01	>Os03g0293500-01	20.2997	46.5715	36.0331	97.0921	105.19	1.19799	0.827864	0.115572	1.19799	0.827864	0.115572	Similar to Pyruvate decarboxylase isozyme 2.		2.75618	promoter-TSS (Os03g0293500)	-232	Os03g0293500
Os06g0663100	Os06g0663100-01	>Os06g0663100-01	2.29409	4.65062	1.87193	3.50998	4.43854	1.0195	-0.293396	0.338622	1.0195	-0.293396	0.338622	Similar to Pseudouridylate synthase.		2.23986	Intergenic	-2278	Os06g0663100
Os10g0323600	Os10g0323600-01	>Os10g0323600-01	2.93567	7.03966	3.01891	2.89063	10.6904	1.26182	0.0403379	1.88686	1.26182	0.0403379	1.88686	Similar to Profilin A.		1.87354	promoter-TSS (Os10g0323600)	-261	Os10g0323600
Os05g0358700	Os05g0358700-01	>Os05g0358700-01	8.36541	19.3467	6.97305	10.1361	7.64299	1.20958	-0.262646	-0.407294	1.20958	-0.262646	-0.407294	Similar to predicted protein.		1.26585	promoter-TSS (Os05g0358700)	55	Os05g0358700
Os01g0127200	Os01g0127200-01	>Os01g0127200-01	12.3701	25.6702	15.3104	30.8798	44.0827	1.05324	0.307655	0.513549	1.05324	0.307655	0.513549	Similar to predicted protein.		1.52766	exon (Os01g0127200, exon 3 of 4)	2655	Os01g0127200
Os06g0472400	Os06g0472400-02	>Os06g0472400-02	3.62606	8.79561	4.18371	4.86232	2.70506	1.27838	0.20638	-0.845984	1.27838	0.20638	-0.845984	Similar to predicted protein.		1.83487	TTS (Os06g0472400)	7155	Os06g0472400
Os03g0856500	Os03g0856500-02	>Os03g0856500-02	1.4336	4.61032	2.67863	3.86032	2.41826	1.68522	0.901853	-0.674751	1.68522	0.901853	-0.674751	Similar to Plastid-specific 30S ribosomal protein 1, chloroplast precursor (CS- S5) (CS5) (S22) (Ribosomal protein 1) (PSRP-1).		1.19546	Intergenic	5864	Os03g0856500
Os04g0401000	Os04g0401000-02	>Os04g0401000-02	1.35392	2.86778	2.63176	0	0	1.08279	0.958885	#DIV/0!	1.08279	0.958885	#DIV/0!	Similar to Pi21 protein.		1.81145	Intergenic	4048	Os04g0401000
Os01g0695100	Os01g0695100-01	>Os01g0695100-01	23.8475	92.6951	11.2703	13.7084	9.2365	1.95866	-1.08131	-0.569642	1.95866	-1.08131	-0.569642	Similar to Phosphoethanolamine N-methyltransferase.		1.19546	intron (Os01g0695100, intron 2 of 3)	755	Os01g0695100
Os03g0234900	Os03g0234900-01	>Os03g0234900-01	19.3396	48.4632	34.3768	8.95237	6.98914	1.32533	0.829877	-0.357155	1.32533	0.829877	-0.357155	Similar to Peroxidase (EC 1.11.1.7).		2.78043	exon (Os03g0234900, exon 2 of 4)	614	Os03g0234900
Os07g0529600	Os07g0529600-02	>Os07g0529600-02	40.7516	102.227	40.8243	41.6722	38.0179	1.32685	0.00257144	-0.132406	1.32685	0.00257144	-0.132406	Similar to Pathogen-induced defense-responsive protein 8.		2.15894	promoter-TSS (Os07g0529600)	-23	Os07g0529600
Os06g0271500	Os06g0271500-02	>Os06g0271500-02	10.2063	31.1054	11.7744	21.9764	0	1.60771	0.206194	#NUM!	1.60771	0.206194	#NUM!	Similar to OSIGBa0132O24.3 protein.		1.74566	5' UTR (Os06g0271500, exon 1 of 2)	2560	Os06g0271500
Os06g0360600	Os06g0360600-01	>Os06g0360600-01	1.11691	3.23139	1.09224	2.10032	2.84149	1.53264	-0.032223	0.436038	1.53264	-0.032223	0.436038	Similar to OSIGBa0104J13.3 protein.		1.06422	promoter-TSS (Os06g0360600)	-943	Os06g0360600
Os04g0458600	Os04g0458600-01	>Os04g0458600-01	2.47587	6.74655	3.2736	39.4439	105.463	1.44621	0.402942	1.41886	1.44621	0.402942	1.41886	Similar to ORW1943Ba0077G13.3 protein.		1.54596	promoter-TSS (Os04g0458600)	19	Os04g0458600
Os07g0174400	Os07g0174400-00	>Os07g0174400-00	168.52	360.832	274.992	84.586	80.2729	1.09841	0.70647	-0.0755059	1.09841	0.70647	-0.0755059	Similar to Non-specific lipid-transfer protein.		1.85082	Intergenic	-4255	Os07g0174400
Os02g0574000	Os02g0574000-01	>Os02g0574000-01	1.19976	3.1786	2.18085	0.853079	1.0319	1.40565	0.862145	0.274552	1.40565	0.862145	0.274552	Similar to Monosaccharide transporter 1.		2.86789	exon (Os02g0574000, exon 1 of 1)	637	Os02g0574000
Os10g0329300	Os10g0329300-01	>Os10g0329300-01	3.40697	7.00745	4.03096	3.0427	2.25567	1.0404	0.242634	-0.431796	1.0404	0.242634	-0.431796	Similar to Mevalonate kinase (EC 2.7.1.36) (MK).		2.19546	promoter-TSS (Os10g0329300)	59	Os10g0329300
Os07g0240400	Os07g0240400-01	>Os07g0240400-01	3.71263	7.56569	5.47595	4.55951	4.66089	1.02703	0.560668	0.0317267	1.02703	0.560668	0.0317267	Similar to MEE60 (maternal effect embryo arrest 60).		1.04346	promoter-TSS (Os07g0240400)	36	Os07g0240400
Os05g0137100	Os05g0137100-01	>Os05g0137100-01	3.67605	12.9334	3.05189	10.1665	0	1.81487	-0.268453	#NUM!	1.81487	-0.268453	#NUM!	Similar to MDR-like ABC transporter.		2.221	exon (Os05g0137000, exon 1 of 1)	156	Os05g0137100
Os04g0518800	Os04g0518800-01	>Os04g0518800-01	2.88296	6.44407	3.03571	5.06378	4.67965	1.16042	0.0744832	-0.113814	1.16042	0.0744832	-0.113814	Similar to Lysine decarboxylase-like protein.		1.10235	promoter-TSS (EPlOsAg00000052915)	-317	Os04g0518800
Os07g0184900	Os07g0184900-01	>Os07g0184900-01	2.45026	5.0991	2.45284	2.27468	1.59259	1.05731	0.00151829	-0.514289	1.05731	0.00151829	-0.514289	Similar to Ku70-like protein.		1.19546	promoter-TSS (EPlOsAg00000024068)	149	Os07g0184900
Os12g0590500	Os12g0590500-00	>Os12g0590500-00	2.22269	4.59717	2.73638	4.20662	0	1.04844	0.299962	#NUM!	1.04844	0.299962	#NUM!	Similar to Kinesin motor domain containing protein, expressed.		2.71903	promoter-TSS (Os12g0590500)	-383	Os12g0590500
Os01g0106400	Os01g0106400-01	>Os01g0106400-01	38.9417	104.729	66.717	25.673	40.9233	1.42727	0.776739	0.672671	1.42727	0.776739	0.672671	Similar to Isoflavone reductase homolog IRL (EC 1.3.1.-).		1.78043	TTS (Os01g0106400)	1580	Os01g0106400
Os01g0332900	Os01g0332900-02	>Os01g0332900-02	19.8803	56.475	32.7922	20.3291	58.0207	1.50627	0.722013	1.51302	1.50627	0.722013	1.51302	Similar to immediate-early protein RSP40.		1.93797	Intergenic	-4175	Os01g0332900
Os03g0370600	Os03g0370600-00	>Os03g0370600-00	3.5007	9.72132	5.34501	0	0	1.47351	0.610549	#DIV/0!	1.47351	0.610549	#DIV/0!	Similar to Hydrophobic protein LTI6A (Low temperature-induced protein 6A).		1.85082	intron (Os03g0370600, intron 1 of 1)	288	Os03g0370600
Os06g0485100	Os06g0485100-02	>Os06g0485100-02	3.54477	9.52244	5.84186	7.08187	9.4717	1.42564	0.720736	0.419493	1.42564	0.720736	0.419493	Similar to Homeobox-like resistance.		1.67351	Intergenic	-8485	Os06g0485100
Os01g0502700	Os01g0502700-00	>Os01g0502700-00	37.4016	102.589	41.2402	31.002	33.8489	1.4557	0.140951	0.126748	1.4557	0.140951	0.126748	Similar to Histone H2A.		1.33297	Intergenic	-4329	Os01g0502700
Os02g0525600	Os02g0525600-01	>Os02g0525600-01	129.439	262.179	112.089	290.746	277.015	1.01828	-0.207628	-0.0697952	1.01828	-0.207628	-0.0697952	Similar to H0502B11.1 protein.		2.1524	Intergenic	-1650	Os02g0525600
Os04g0624600	Os04g0624600-02	>Os04g0624600-02	3.0314	6.88633	2.35625	3.76083	2.17641	1.18375	-0.363492	-0.789101	1.18375	-0.363492	-0.789101	Similar to H0215F08.14 protein.		1.66795	exon (Os04g0624600, exon 3 of 16)	1416	Os04g0624600
Os02g0144300	Os02g0144300-01	>Os02g0144300-01	4.64639	11.0447	2.96913	5.66516	3.95689	1.24917	-0.64607	-0.51775	1.24917	-0.64607	-0.51775	Similar to H0114G12.9 protein.		2.13798	exon (Os02g0144300, exon 1 of 1)	208	Os02g0144300
Os04g0675000	Os04g0675000-01	>Os04g0675000-01	10.1804	39.313	18.0091	8.56581	4.85219	1.94921	0.822932	-0.819954	1.94921	0.822932	-0.819954	Similar to H0103C06.5 protein.		1.06993	3' UTR (Os04g0675000, exon 1 of 1)	486	Os04g0675000
Os09g0287000	Os09g0287000-01	>Os09g0287000-01	6.78998	14.8293	7.05687	31.326	19.8815	1.12697	0.0556211	-0.655934	1.12697	0.0556211	-0.655934	Similar to Ethylene-responsive transcription factor 5 (Ethylene-responsive element binding factor 5) (EREBP-5) (AtERF5).		1.78043	Intergenic	-6434	Os09g0287000
Os05g0361700	Os05g0361700-02	>Os05g0361700-02	2.08459	4.64087	1.68477	80.8721	89.08	1.15463	-0.307212	0.139459	1.15463	-0.307212	0.139459	Similar to ethylene responsive element binding protein 2.		1.78043	exon (Os05g0361700, exon 1 of 1)	842	Os05g0361700
Os02g0820900	Os02g0820900-02	>Os02g0820900-02	5.7377	11.4602	6.70664	6.44586	3.40696	0.998088	0.225118	-0.919888	0.998088	0.225118	-0.919888	Similar to Ethylene receptor-like protein 2.		1.48087	exon (Os02g0820900, exon 1 of 1)	1127	Os02g0820900
Os04g0169100	Os04g0169100-01	>Os04g0169100-01	8.86429	19.7786	10.5273	22.6838	18.2844	1.15786	0.248058	-0.311049	1.15786	0.248058	-0.311049	Similar to Ethylene receptor-like protein 1.		1.36539	exon (Os04g0169100, exon 2 of 3)	896	Os04g0169100
Os01g0650200	Os01g0650200-03	>Os01g0650200-03	1.07059	5.09934	0	7.81563	0	2.2519	#NUM!	#NUM!	2.2519	#NUM!	#NUM!	Similar to esterase.		1.39048	3' UTR (Os01g0650200, exon 6 of 6)	3701	Os01g0650200
Os05g0361700	Os05g0361700-01	>Os05g0361700-01	1.84305	4.31265	2.12498	75.273	88.2117	1.22648	0.205354	0.228838	1.22648	0.205354	0.228838	Similar to EREBP-2 protein (Fragment).		1.78043	exon (Os05g0361700, exon 1 of 1)	842	Os05g0361700
Os06g0586900	Os06g0586900-02	>Os06g0586900-02	1.02641	2.54564	1.62344	2.01577	2.04607	1.31042	0.661447	0.0215245	1.31042	0.661447	0.0215245	Similar to Elicitor-inducible LRR receptor-like protein EILP.		1.59985	promoter-TSS (Os06g0586900)	-496	Os06g0586900
Os09g0508500	Os09g0508500-02	>Os09g0508500-02	2.58477	5.91968	3.76741	5.87662	9.58886	1.19548	0.543537	0.706373	1.19548	0.543537	0.706373	Similar to Double-stranded RNA binding motif family protein.		1.78043	intron (Os09g0508500, intron 1 of 2)	545	Os09g0508500
Os10g0104900	Os10g0104900-01	>Os10g0104900-01	5.70746	15.3927	6.90964	3.57104	2.90085	1.43133	0.275762	-0.299869	1.43133	0.275762	-0.299869	Similar to DNA (cytosine-5)-methyltransferase 1 (EC 2.1.1.37) (Dnmt1) (DNA methyltransferase I) (DNA MTase RnoIP) (MCMT) (M.RnoIP). Splice isoform 3.		1.98206	Intergenic	-2671	Os10g0104900
Os08g0238600	Os08g0238600-01	>Os08g0238600-01	1.45718	3.43073	2.6213	0	0	1.23534	0.847103	#DIV/0!	1.23534	0.847103	#DIV/0!	Similar to Dienelactone hydrolase family.		1.19546	exon (Os08g0238600, exon 1 of 8)	128	Os08g0238600
Os01g0899200	Os01g0899200-01	>Os01g0899200-01	4.42444	10.5201	4.89376	36.0221	28.1567	1.24958	0.145448	-0.355404	1.24958	0.145448	-0.355404	Similar to dehydration-responsive family protein.		1.51739	promoter-TSS (Os01g0899200)	-839	Os01g0899200
Os10g0167200	Os10g0167200-00	>Os10g0167200-00	3.9244	9.35825	5.65296	6.57526	4.64537	1.25377	0.526534	-0.501254	1.25377	0.526534	-0.501254	Similar to Cytochrome P450 family protein.		1.295	TTS (Os10g0167200)	1703	Os10g0167200
Os12g0129650	Os12g0129650-01	>Os12g0129650-01	8.27411	22.4241	8.79806	7.96506	8.51948	1.43837	0.0885813	0.0970801	1.43837	0.0885813	0.0970801	Similar to cDNA, clone: J065154E06, full insert sequence.		2.81995	promoter-TSS (Os12g0129650)	-443	Os12g0129650
Os04g0649100	Os04g0649100-01	>Os04g0649100-01	8.07627	59.6636	12.4272	17.1062	48.598	2.88509	0.62174	1.50638	2.88509	0.62174	1.50638	Similar to cDNA clone:J023121E19, full insert sequence.		1.08855	Intergenic	3698	Os04g0649100
Os05g0481100	Os05g0481100-03	>Os05g0481100-03	2.45684	5.43151	2.18173	2.03964	10.893	1.14455	-0.171331	2.41701	1.14455	-0.171331	2.41701	Similar to cDNA clone:J013034D11, full insert sequence.		1.02143	promoter-TSS (Os05g0481100)	-478	Os05g0481100
Os12g0113500	Os12g0113500-01	>Os12g0113500-01	4.82885	11.0254	2.18089	8.2477	5.15145	1.19108	-1.14676	-0.679013	1.19108	-1.14676	-0.679013	Similar to CBL-interacting protein kinase 14.		2.42428	Intergenic	4951	Os12g0113500
Os05g0169800	Os05g0169800-00	>Os05g0169800-00	4.03765	8.55137	7.6919	2.34396	1.61181	1.08264	0.929824	-0.540266	1.08264	0.929824	-0.540266	Similar to Carboxyl-terminal proteinase.		1.01175	intron (Os05g0169800, intron 3 of 6)	1652	Os05g0169800
Os05g0371600	Os05g0371600-01	>Os05g0371600-01	1.61344	3.41967	2.85177	1.75448	1.31427	1.08372	0.821718	-0.416782	1.08372	0.821718	-0.416782	Similar to BRASSINOSTEROID INSENSITIVE 1-associated receptor kinase 1.		2.221	exon (Os05g0371600, exon 2 of 7)	371	Os05g0371600
Os04g0602500	Os04g0602500-02	>Os04g0602500-02	1.40708	2.82991	1.66649	1.22183	1.42533	1.00805	0.244108	0.222252	1.00805	0.244108	0.222252	Similar to B0403H10-OSIGBa0105A11.19 protein.		1.19546	Intergenic	-1419	Os04g0602500
Os09g0372700	Os09g0372700-01	>Os09g0372700-01	6.98994	15.6477	7.95299	6.4267	4.24083	1.1626	0.186217	-0.599731	1.1626	0.186217	-0.599731	Similar to ASC1-like protein 1.		1.93243	Intergenic	-3017	Os09g0372700
Os01g0309100	Os01g0309100-01	>Os01g0309100-01	24.4384	53.0257	27.617	16.6154	20.301	1.11754	0.176407	0.28903	1.11754	0.176407	0.28903	Similar to anther-specific protein SF18.		1.64716	Intergenic	8686	Os01g0309100
Os01g0825800	Os01g0825800-02	>Os01g0825800-02	2.91298	6.59848	1.92828	5.4904	6.42613	1.17964	-0.595181	0.227039	1.17964	-0.595181	0.227039	Similar to Amino acid-polyamine transporter.		3.13798	promoter-TSS (EPlOsAg00000014037)	419	Os01g0825800
Os04g0526600	Os04g0526600-01	>Os04g0526600-01	6.92802	22.6329	11.5509	9.78582	13.5388	1.70791	0.73749	0.468335	1.70791	0.73749	0.468335	Similar to Alpha-amylase/subtilisin inhibitor (RASI).		1.78043	exon (Os04g0526600, exon 1 of 1)	144	Os04g0526600
Os01g0854000	Os01g0854000-01	>Os01g0854000-01	2.75305	5.51272	3.5197	12.0434	8.64799	1.00173	0.354422	-0.477806	1.00173	0.354422	-0.477806	Similar to AER.		2.12835	exon (Os01g0854000, exon 1 of 1)	1655	Os01g0854000
Os07g0484200	Os07g0484200-01	>Os07g0484200-01	8.98244	21.3652	13.8925	0.971178	0.80039	1.25008	0.629127	-0.279033	1.25008	0.629127	-0.279033	Similar to Actin-depolymerizing factor 1 (ADF 1) (ZmABP1) (ZmADF1).		2.36539	Intergenic	-2696	Os07g0484200
Os04g0531900	Os04g0531900-01	>Os04g0531900-01	5.11682	13.2971	4.57345	11.241	10.9633	1.37779	-0.161965	-0.0360883	1.37779	-0.161965	-0.0360883	Short-chain dehydrogenase/reductase SDR domain containing protein.		1.55094	promoter-TSS (EPlOsAg00000021335)	725	Os04g0531900
Os12g0113500	Os12g0113500-02	>Os12g0113500-02	4.5898	9.50375	2.86858	7.49148	4.17552	1.05007	-0.678095	-0.843295	1.05007	-0.678095	-0.843295	Serine/threonine protein kinase, Microbe-assosiated molecular pattern (MAMP)-induced defense signaling pathway		2.42428	Intergenic	4951	Os12g0113500
Os10g0153900	Os10g0153900-01	>Os10g0153900-01	1.42764	2.90459	1.81422	1.44678	2.24018	1.0247	0.345717	0.630769	1.0247	0.345717	0.630769	Serine/threonine protein kinase domain containing protein.		2.13092	Intergenic	-1633	Os10g0153900
Os05g0588200	Os05g0588200-01	>Os05g0588200-01	2.6705	5.74421	3.86459	5.61516	8.04964	1.105	0.533205	0.519597	1.105	0.533205	0.519597	RuvA domain 2-like containing protein.		2.1524	exon (Os05g0588200, exon 2 of 9)	867	Os05g0588200
Os05g0386900	Os05g0386900-02	>Os05g0386900-02	4.37974	10.6141	4.73415	2.32309	2.11504	1.27706	0.11226	-0.13536	1.27706	0.11226	-0.13536	Reticulon family protein.		1.66495	exon (Os05g0386900, exon 1 of 7)	224	Os05g0386900
Os09g0456100	Os09g0456100-01	>Os09g0456100-01	1.05797	3.81011	1.99216	0	0	1.84853	0.913035	#DIV/0!	1.84853	0.913035	#DIV/0!	Remorin, C-terminal region domain containing protein.		2.10235	promoter-TSS (Os09g0456100)	-1652	Os09g0456100
Os09g0381300	Os09g0381300-01	>Os09g0381300-01	1.78174	3.777	1.25814	2.11825	1.08022	1.08395	-0.501994	-0.971548	1.08395	-0.501994	-0.971548	Pyridoxal phosphate-dependent transferase, major region, subdomain 1 domain containing protein.		1.90072	Intergenic	-3305	Os09g0381300
Os09g0542700	Os09g0542700-00	>Os09g0542700-00	1.91194	4.0234	2.87246	2.89809	1.90871	1.07338	0.58725	-0.602504	1.07338	0.58725	-0.602504	Protein phosphatase 2A, regulatory B subunit, B56 family protein.		1.85082	exon (Os09g0542700, exon 1 of 2)	1053	Os09g0542700
Os07g0677900	Os07g0677900-01	>Os07g0677900-01	4.26179	9.80555	8.22354	8.56614	10.9883	1.20214	0.9483	0.359251	1.20214	0.9483	0.359251	Protein of unknown function DUF827, plant family protein.		1.55803	promoter-TSS (Os07g0677900)	-6	Os07g0677900
Os01g0389700	Os01g0389700-01	>Os01g0389700-01	1.83084	6.28011	2.28253	38.8125	62.47	1.77828	0.318128	0.686642	1.77828	0.318128	0.686642	Protein of unknown function DUF679 family protein.		1.23986	Intergenic	2166	Os01g0389700
Os11g0639300	Os11g0639300-01	>Os11g0639300-01	6.07533	13.2477	11.0388	0	2.78326	1.12471	0.861549	#DIV/0!	1.12471	0.861549	#DIV/0!	Protein of unknown function DUF594 family protein.		2.42428	exon (Os11g0639300, exon 1 of 1)	1587	Os11g0639300
Os01g0537250	Os01g0537250-01	>Os01g0537250-01	17.6379	74.2406	6.77669	9.11344	56.5709	2.07353	-1.38003	2.63399	2.07353	-1.38003	2.63399	Protein of unknown function DUF3778 domain containing protein.		1.22789	Intergenic	-1707	Os01g0537250
Os10g0422800	Os10g0422800-01	>Os10g0422800-01	4.71772	11.5566	7.42473	2.58078	3.55107	1.29256	0.654249	0.460447	1.29256	0.654249	0.460447	Protein of unknown function DUF1677, plant domain containing protein.		1.40846	exon (Os10g0422800, exon 1 of 1)	131	Os10g0422800
Os02g0144200	Os02g0144200-00	>Os02g0144200-00	2.16297	4.44456	3.53682	1.88846	3.194	1.03903	0.709439	0.758154	1.03903	0.709439	0.758154	Protein of unknown function DUF1677, Oryza sativa family protein.		2.23986	exon (Os02g0144200, exon 1 of 1)	105	Os02g0144200
Os02g0142800	Os02g0142800-01	>Os02g0142800-01	1.25269	3.66045	1.13542	0	0	1.54699	-0.141803	#DIV/0!	1.54699	-0.141803	#DIV/0!	Protein of unknown function DUF1677, Oryza sativa family protein.		1.10235	Intergenic	-3415	Os02g0142800
Os01g0185500	Os01g0185500-00	>Os01g0185500-00	4.19909	23.5596	3.21131	102.635	78.815	2.48817	-0.386915	-0.380981	2.48817	-0.386915	-0.380981	Protein of unknown function DUF1637 domain containing protein.		2.22789	3' UTR (Os01g0185400, exon 8 of 8)	-2819	Os01g0185500
Os04g0689400	Os04g0689400-01	>Os04g0689400-01	3.65119	7.55449	5.17694	3.80577	2.02959	1.04897	0.503733	-0.907	1.04897	0.503733	-0.907	Protein kinase, core domain containing protein.		1.83105	promoter-TSS (Os04g0689300)	-150	Os04g0689400
Os02g0210700	Os02g0210700-01	>Os02g0210700-01	0.846599	1.71308	0	2.84952	3.0206	1.01684	#NUM!	0.0841162	1.01684	#NUM!	0.0841162	Protein kinase, core domain containing protein.		2.22789	exon (Os02g0210600, exon 2 of 2)	1218	Os02g0210700
Os07g0159700	Os07g0159700-00	>Os07g0159700-00	1.40067	5.44877	2.36012	0	0	1.95981	0.752743	#DIV/0!	1.95981	0.752743	#DIV/0!	Protein kinase, catalytic domain domain containing protein.		1.88476	promoter-TSS (Os07g0159700)	-380	Os07g0159700
Os05g0241400	Os05g0241400-01	>Os05g0241400-01	4.96631	10.3324	9.08013	8.4329	4.40869	1.05693	0.870539	-0.935679	1.05693	0.870539	-0.935679	Profilin/allergen domain containing protein.		1.06993	promoter-TSS (Os05g0241400)	-891	Os05g0241400
Os07g0674500	Os07g0674500-01	>Os07g0674500-01	10.7472	23.0409	12.3102	38.8814	20.8276	1.10024	0.195893	-0.900584	1.10024	0.195893	-0.900584	Pollen Ole e 1 allergen/extensin domain containing protein.		1.84754	TTS (Os07g0674500)	1321	Os07g0674500
Os09g0436000	Os09g0436000-01	>Os09g0436000-01	1.39748	3.44337	2.7237	2.42986	2.12164	1.30099	0.96274	-0.195693	1.30099	0.96274	-0.195693	Peptidase cysteine/serine, trypsin-like domain containing protein.		1.67351	5' UTR (Os09g0436000, exon 2 of 7)	958	Os09g0436000
Os10g0474000	Os10g0474000-00	>Os10g0474000-00	1.43294	8.12933	2.00118	2.4706	2.68975	2.50416	0.481873	0.122611	2.50416	0.481873	0.122611	Peptidase C48, SUMO/Sentrin/Ubl1 domain containing protein.		1.22789	TTS (Os10g0474100)	-1900	Os10g0474000
Os09g0564600	Os09g0564600-01	>Os09g0564600-01	1.07078	2.37185	0	55.2627	44.0741	1.14735	#NUM!	-0.326375	1.14735	#NUM!	-0.326375	Peptidase C1A, papain family protein.		1.00282	promoter-TSS (Os09g0564600)	-858	Os09g0564600
Os02g0825600	Os02g0825600-02	>Os02g0825600-02	3.03185	8.77385	3.16809	1.66909	3.84187	1.53301	0.0634149	1.20275	1.53301	0.0634149	1.20275	Peptidase A22B, signal peptide peptidase domain containing protein.		1.24609	exon (Os02g0825600, exon 3 of 17)	-1571	Os02g0825600
Os07g0260000	Os07g0260000-00	>Os07g0260000-00	0.997087	2.14562	1.53299	2.33589	0	1.1056	0.620557	#NUM!	1.1056	0.620557	#NUM!	Pentatricopeptide repeat domain containing protein.		1.92727	TTS (Os07g0260000)	2057	Os07g0260000
Os12g0557800	Os12g0557800-01	>Os12g0557800-01	1.93356	5.41652	1.78166	4.17398	2.46335	1.48611	-0.118037	-0.760802	1.48611	-0.118037	-0.760802	Pentatricopeptide repeat domain containing protein.		1.19546	TTS (Os12g0557800)	4384	Os12g0557800
Os04g0553500	Os04g0553500-01	>Os04g0553500-01	2.14139	6.62389	3.23205	1.32554	1.30708	1.62913	0.593902	-0.0202328	1.62913	0.593902	-0.0202328	Pectin lyase fold domain containing protein.		1.3971	TTS (Os04g0553650)	197	Os04g0553500
Os09g0543400	Os09g0543400-00	>Os09g0543400-00	2.92962	7.53514	3.54959	8.22807	16.0071	1.36292	0.276939	0.960086	1.36292	0.276939	0.960086	Ornithine decarboxylase (EC 4.1.1.17).		2.6549	promoter-TSS (EPlOsAg00000029509)	688	Os09g0543400
Os01g0753150	Os01g0753150-00	>Os01g0753150-00	5.62637	15.1953	4.05128	0	15.7934	1.43335	-0.473827	#DIV/0!	1.43335	-0.473827	#DIV/0!	Optic atrophy 3-like domain containing protein.		1.51739	intron (Os01g0753175, intron 2 of 2)	441	Os01g0753150
Os01g0913400	Os01g0913400-01	>Os01g0913400-01	0.875144	2.18485	0.993244	1.95897	1.08049	1.31994	0.182628	-0.85841	1.31994	0.182628	-0.85841	Nucleotide-binding, alpha-beta plait domain containing protein.		1.74566	exon (Os01g0913400, exon 3 of 5)	-1171	Os01g0913400
Os09g0536700	Os09g0536700-02	>Os09g0536700-02	5.32061	11.9665	8.31232	39.5278	61.6911	1.16934	0.64366	0.642195	1.16934	0.64366	0.642195	Nodulin-like domain containing protein.		1.40846	Intergenic	-6957	Os09g0536700
Os03g0311300	Os03g0311300-03	>Os03g0311300-03	3.80306	8.74487	2.25376	2.91507	0	1.20128	-0.754827	#NUM!	1.20128	-0.754827	#NUM!	NHL repeat domain containing protein.		1.6549	Intergenic	-1415	Os03g0311300
Os01g0721400	Os01g0721400-01	>Os01g0721400-01	1.55147	3.24157	1.3979	3.64325	5.73774	1.06306	-0.150375	0.655257	1.06306	-0.150375	0.655257	NB-ARC domain containing protein.		2.26585	TTS (Os01g0721300)	-2000	Os01g0721400
Os10g0161400	Os10g0161400-01	>Os10g0161400-01	1.49273	4.52495	2.15169	9.85138	6.08461	1.59995	0.527517	-0.695161	1.59995	0.527517	-0.695161	NB-ARC domain containing protein.		1.95035	Intergenic	-2570	Os10g0161400
Os06g0707700	Os06g0707700-01	>Os06g0707700-01	2.86596	6.46313	2.22758	2.8575	1.59112	1.17321	-0.363541	-0.844711	1.17321	-0.363541	-0.844711	NB-ARC domain containing protein.		1.19546	exon (Os06g0707700, exon 1 of 1)	259	Os06g0707700
Os04g0107300	Os04g0107300-01	>Os04g0107300-01	1.9319	5.78316	3.08301	2.05823	1.75107	1.58184	0.674319	-0.233167	1.58184	0.674319	-0.233167	NAD(P)-binding domain containing protein.		2.4723	exon (Os04g0107300, exon 1 of 1)	822	Os04g0107300
Os03g0168000	Os03g0168000-01	>Os03g0168000-01	2.55633	5.27561	3.77917	11.8865	11.1492	1.04526	0.563995	-0.0923838	1.04526	0.563995	-0.0923838	Major facilitator superfamily, general substrate transporter domain containing protein.		3.02835	promoter-TSS (EPlOsAg00000018287)	266	Os03g0168000
Os01g0102900	Os01g0102900-01	>Os01g0102900-01	4.43036	13.1309	2.11015	4.01356	4.91981	1.56747	-1.07008	0.29372	1.56747	-1.07008	0.29372	Light regulated Lir1 family protein.		1.31094	promoter-TSS (Os01g0102900)	-820	Os01g0102900
Os12g0547500	Os12g0547500-01	>Os12g0547500-01	2.84445	5.8544	3.13515	1.60455	3.60441	1.04137	0.140385	1.16759	1.04137	0.140385	1.16759	Kinesin, motor region domain containing protein.		2.4325	Intergenic	-5161	Os12g0547500
Os10g0493100	Os10g0493100-01	>Os10g0493100-01	0.841928	1.8469	1.24234	1.78013	0	1.13334	0.561291	#NUM!	1.13334	0.561291	#NUM!	K Homology, type 1 domain containing protein.		2.00282	exon (Os10g0493100, exon 2 of 7)	162	Os10g0493100
Os03g0188400	Os03g0188400-01	>Os03g0188400-01	6.63528	29.6942	7.403	9.22226	7.92627	2.16195	0.157953	-0.218478	2.16195	0.157953	-0.218478	Helix-loop-helix DNA-binding domain containing protein.		1.61442	Intergenic	-2986	Os03g0188400
Os04g0390100	Os04g0390100-01	>Os04g0390100-01	43.4998	110.201	72.0514	77.285	70.4123	1.34106	0.728018	-0.134361	1.34106	0.728018	-0.134361	Heavy metal transport/detoxification protein domain containing protein.		1.07999	intron (Os04g0390100, intron 2 of 4)	1196	Os04g0390100
Os08g0102700	Os08g0102700-03	>Os08g0102700-03	9.88974	24.053	13.2098	7.9661	6.94333	1.28221	0.417604	-0.198246	1.28221	0.417604	-0.198246	Harpin-induced 1 domain containing protein.		2.36539	Intergenic	5559	Os08g0102700
Os08g0102700	Os08g0102700-01	>Os08g0102700-01	10.3586	24.8572	12.7192	8.55615	8.41343	1.26283	0.296179	-0.0242677	1.26283	0.296179	-0.0242677	Harpin-induced 1 domain containing protein.		2.36539	Intergenic	5559	Os08g0102700
Os08g0102700	Os08g0102700-04	>Os08g0102700-04	11.0254	26.2157	13.9118	7.90732	7.96306	1.2496	0.335478	0.0101341	1.2496	0.335478	0.0101341	Harpin-induced 1 domain containing protein.		2.36539	Intergenic	5559	Os08g0102700
Os08g0102700	Os08g0102700-02	>Os08g0102700-02	11.2868	24.0692	13.5067	7.46572	7.57367	1.09255	0.259039	0.0207112	1.09255	0.259039	0.0207112	Harpin-induced 1 domain containing protein.		2.36539	Intergenic	5559	Os08g0102700
Os08g0102700	Os08g0102700-05	>Os08g0102700-05	12.5651	25.0847	15.7197	8.09596	8.82176	0.997386	0.323152	0.123864	0.997386	0.323152	0.123864	Harpin-induced 1 domain containing protein.		2.36539	Intergenic	5559	Os08g0102700
Os07g0531500	Os07g0531500-01	>Os07g0531500-01	7.73446	58.9742	12.8215	28.4851	38.0765	2.93071	0.729193	0.418693	2.93071	0.729193	0.418693	Harpin-induced 1 domain containing protein.		3.04346	exon (Os07g0531500, exon 1 of 1)	170	Os07g0531500
Os02g0226200	Os02g0226200-01	>Os02g0226200-01	1.90328	7.55792	3.02805	1.66087	2.1528	1.9895	0.669901	0.374275	1.9895	0.669901	0.374275	HAD-superfamily subfamily IB hydrolase, hypothetical 1 protein.		1.51739	exon (Os02g0226200, exon 2 of 2)	632	Os02g0226200
Os07g0681700	Os07g0681700-01	>Os07g0681700-01	7.18112	18.0266	6.90483	4.84024	3.41142	1.32785	-0.056603	-0.504706	1.32785	-0.056603	-0.504706	Glycosyl transferase, family 8 protein.		1.30399	exon (Os07g0681600, exon 14 of 20)	-2457	Os07g0681700
Os10g0160100	Os10g0160100-02	>Os10g0160100-02	4.78758	11.5363	6.22018	2.68242	2.80272	1.26881	0.37766	0.0632925	1.26881	0.37766	0.0632925	Glycoside hydrolase, family 17 protein.		1.78043	exon (Os10g0160100, exon 1 of 2)	952	Os10g0160100
Os10g0160100	Os10g0160100-01	>Os10g0160100-01	4.83568	12.3644	7.35054	2.6231	3.06211	1.3544	0.604131	0.223253	1.3544	0.604131	0.223253	Glycoside hydrolase, family 17 protein.		1.78043	exon (Os10g0160100, exon 1 of 2)	952	Os10g0160100
Os10g0370500	Os10g0370500-01	>Os10g0370500-01	24.8986	50.5143	28.0253	111.504	255.955	1.02063	0.170665	1.19879	1.02063	0.170665	1.19879	Glycoside hydrolase, catalytic core domain containing protein.		3.82482	Intergenic	-7593	Os10g0370500
Os01g0182600	Os01g0182600-03	>Os01g0182600-03	55.9105	118.613	48.3899	63.0294	49.5235	1.08507	-0.208413	-0.347912	1.08507	-0.208413	-0.347912	GIGANTEA protein.		1.06583	intron (Os01g0182600, intron 1 of 15)	305	Os01g0182600
Os01g0182600	Os01g0182600-01	>Os01g0182600-01	56.7715	123.258	49.8524	64.6843	51.6503	1.11844	-0.187504	-0.324639	1.11844	-0.187504	-0.324639	GIGANTEA protein.		1.06583	intron (Os01g0182600, intron 1 of 15)	305	Os01g0182600
Os08g0321000	Os08g0321000-02	>Os08g0321000-02	38.2164	77.4187	57.1632	28.0587	19.5737	1.01849	0.580895	-0.519532	1.01849	0.580895	-0.519532	FAS1 domain domain containing protein.		2.02835	Intergenic	-3469	Os08g0321000
Os04g0169100	Os04g0169100-02	>Os04g0169100-02	9.14216	24.5675	11.1762	27.9887	19.7857	1.42614	0.289823	-0.500386	1.42614	0.289823	-0.500386	Ethylene receptor, Ethylene response, Floral transition and starch accumulation		1.36539	exon (Os04g0169100, exon 2 of 3)	896	Os04g0169100
Os10g0452700	Os10g0452700-01	>Os10g0452700-01	4.82304	10.0495	4.674	0	1.52349	1.05911	-0.045285	#DIV/0!	1.05911	-0.045285	#DIV/0!	Eggshell protein family protein.		2.36539	exon (Os10g0452700, exon 1 of 1)	334	Os10g0452700
Os01g0505600	Os01g0505600-01	>Os01g0505600-01	13.3852	28.8323	23.533	4.9722	3.27149	1.10705	0.814047	-0.603936	1.10705	0.814047	-0.603936	EF-Hand type domain containing protein.		1.96805	exon (Os01g0505600, exon 1 of 1)	619	Os01g0505600
Os09g0522200	Os09g0522200-01	>Os09g0522200-01	2.01792	4.55946	2.53937	10.6937	5.99595	1.17599	0.331602	-0.834701	1.17599	0.331602	-0.834701	DRE-binding protein 1A.		1.01489	promoter-TSS (Os09g0522200)	-70	Os09g0522200
Os12g0573000	Os12g0573000-01	>Os12g0573000-01	1.12406	6.95744	1.0691	0	0	2.62984	-0.0723222	#DIV/0!	2.62984	-0.0723222	#DIV/0!	Domain of unknown function DUF304l domain containing protein.		1.26585	3' UTR (Os12g0573000, exon 6 of 6)	2845	Os12g0573000
Os09g0248000	Os09g0248000-02	>Os09g0248000-02	1.67068	3.50708	0.956977	1.90944	3.13883	1.06983	-0.803879	0.717077	1.06983	-0.803879	0.717077	D-aminoacyl-tRNA deacylase domain containing protein.		1.85082	3' UTR (Os09g0248000, exon 3 of 3)	4552	Os09g0248000
Os06g0335900	Os06g0335900-02	>Os06g0335900-02	24.271	59.6659	35.9833	2.74575	0	1.29767	0.568094	#NUM!	1.29767	0.568094	#NUM!	Concanavalin A-like lectin/glucanase domain containing protein.		1.20785	Intergenic	3605	Os06g0335900
Os08g0518900	Os08g0518900-01	>Os08g0518900-01	2.72675	5.70132	1.08757	346.024	577.381	1.06411	-1.32607	0.738652	1.06411	-1.32607	0.738652	Chitinase (EC 3.2.1.14).		1.22789	exon (Os08g0518900, exon 1 of 1)	879	Os08g0518900
Os07g0611500	Os07g0611500-00	>Os07g0611500-00	14.0744	28.3725	9.4144	10.2497	8.06481	1.01142	-0.580132	-0.345869	1.01142	-0.580132	-0.345869	C1-like domain containing protein.		1.26585	exon (Os07g0611500, exon 1 of 1)	200	Os07g0611500
Os03g0416200	Os03g0416200-02	>Os03g0416200-02	18.3557	39.1475	24.0456	9.38647	5.23913	1.09269	0.389545	-0.841255	1.09269	0.389545	-0.841255	BRITTLE CULM1.		2.90596	promoter-TSS (Os03g0416200)	108	Os03g0416200
Os01g0825800	Os01g0825800-01	>Os01g0825800-01	2.93704	11.371	3.61707	5.63375	8.73284	1.95292	0.300459	0.632355	1.95292	0.300459	0.632355	Amino acid transporter, transmembrane domain containing protein.		3.13798	promoter-TSS (EPlOsAg00000014037)	419	Os01g0825800
Os05g0412500	Os05g0412500-01	>Os05g0412500-01	4.31706	10.0941	5.38962	3.6988	5.26344	1.22539	0.320134	0.508949	1.22539	0.320134	0.508949	Non-protein coding transcript.		2.07999	Intergenic	-3925	Os05g0412500
Os04g0357200	Os04g0357200-01	>Os04g0357200-01	1.31374	8.05641	0	0	3.99891	2.61646	#NUM!	#DIV/0!	2.61646	#NUM!	#DIV/0!	Non-protein coding transcript.		1.4585	Intergenic	-1170	Os04g0357200
Os01g0376200	Os01g0376200-01	>Os01g0376200-01	44.0752	112.774	68.9081	83.3338	131.411	1.3554	0.644706	0.657112	1.3554	0.644706	0.657112	Non-protein coding transcript.		1.92338	Intergenic	-1228	Os01g0376200
Os04g0675000	Os04g0675000-03	>Os04g0675000-03	4.13003	12.3264	2.12234	0	0	1.57753	-0.960496	#DIV/0!	1.57753	-0.960496	#DIV/0!	Non-protein coding transcript.		1.06993	3' UTR (Os04g0675000, exon 1 of 1)	486	Os04g0675000
Os10g0208500	Os10g0208500-01	>Os10g0208500-01	1.23242	2.5602	2.24278	0	0.983899	1.05476	0.863794	#DIV/0!	1.05476	0.863794	#DIV/0!	Hypothetical protein.		3.6455	promoter-TSS (Os10g0208500)	-632	Os10g0208500
Os03g0833500	Os03g0833500-01	>Os03g0833500-01	6.19825	110.175	6.86448	38.3562	69.3734	4.15179	0.147289	0.854923	4.15179	0.147289	0.854923	Hypothetical protein.		3.36539	exon (Os03g0833500, exon 1 of 2)	695	Os03g0833500
Os01g0391100	Os01g0391100-02	>Os01g0391100-02	0.938105	2.30354	1.22502	1.81192	1.76871	1.29603	0.384984	-0.0348217	1.29603	0.384984	-0.0348217	Hypothetical protein.		2.66795	Intergenic	9612	Os01g0391100
Os01g0391100	Os01g0391100-03	>Os01g0391100-03	0.955158	3.07199	1.14139	1.52529	1.75874	1.68536	0.256981	0.205459	1.68536	0.256981	0.205459	Hypothetical protein.		2.66795	Intergenic	9612	Os01g0391100
Os08g0406700	Os08g0406700-01	>Os08g0406700-01	3.4293	12.1681	5.90035	0	3.19519	1.82712	0.782886	#DIV/0!	1.82712	0.782886	#DIV/0!	Hypothetical protein.		2.36539	5' UTR (Os08g0406700, exon 1 of 1)	146	Os08g0406700
Os10g0451700	Os10g0451700-01	>Os10g0451700-01	1.65505	5.41549	0	837.463	1024.25	1.71022	#NUM!	0.290471	1.71022	#NUM!	0.290471	Hypothetical protein.		1.71903	exon (Os10g0451700, exon 1 of 1)	402	Os10g0451700
Os06g0585900	Os06g0585900-02	>Os06g0585900-02	3.09448	6.31726	3.54688	2.77091	5.12873	1.0296	0.196854	0.888242	1.0296	0.196854	0.888242	Hypothetical protein.		1.27228	Intergenic	-4702	Os06g0585900
Os09g0130300	Os09g0130300-01	>Os09g0130300-01	10.4434	32.6344	10.1198	5.16077	4.19776	1.6438	-0.0454107	-0.297967	1.6438	-0.0454107	-0.297967	Hypothetical protein.		1.143	promoter-TSS (Os09g0130300)	-859	Os09g0130300
Os10g0433700	Os10g0433700-01	>Os10g0433700-01	1.85366	4.20881	1.70122	1.04894	2.58919	1.18304	-0.123807	1.30357	1.18304	-0.123807	1.30357	Hypothetical protein.		2.83487	Intergenic	5035	Os10g0433700
Os01g0203400	Os01g0203400-01	>Os01g0203400-01	2.23833	4.86963	2.35771	1.7756	5.66466	1.12139	0.0749635	1.67368	1.12139	0.0749635	1.67368	Hypothetical protein.		2.01309	promoter-TSS (Os01g0203400)	-849	Os01g0203400
Os01g0604000	Os01g0604000-01	>Os01g0604000-01	2.49138	57.4796	1.92316	3.41787	3.71418	4.52803	-0.373466	0.119946	4.52803	-0.373466	0.119946	Hypothetical protein.		1.85443	promoter-TSS (Os01g0604000)	-992	Os01g0604000
Os02g0524800	Os02g0524800-01	>Os02g0524800-01	1.2325	2.89757	2.01521	2.31999	1.92818	1.23326	0.709343	-0.266879	1.23326	0.709343	-0.266879	Hypothetical protein.		1.41786	promoter-TSS (Os02g0524600)	195	Os02g0524800
Os11g0439300	Os11g0439300-01	>Os11g0439300-01	1.39895	2.87359	0	0	2.19966	1.03851	#NUM!	#DIV/0!	1.03851	#NUM!	#DIV/0!	Hypothetical protein.		1.6549	TTS (Os11g0439300)	3214	Os11g0439300
Os09g0536800	Os09g0536800-01	>Os09g0536800-01	3.87601	8.63752	5.63375	27.8539	36.0843	1.15604	0.539523	0.373492	1.15604	0.539523	0.373492	Hypothetical protein.		1.50289	Intergenic	-4375	Os09g0536800
Os03g0294032	Os03g0294032-01	>Os03g0294032-01	8.19952	22.9024	9.00254	9.64308	5.40661	1.48189	0.134793	-0.83477	1.48189	0.134793	-0.83477	Hypothetical gene.		2.41269	promoter-TSS (Os03g0294200)	126	Os03g0294032
Os10g0166300	Os10g0166300-01	>Os10g0166300-01	1.7388	3.9114	1.56512	2.63663	2.28187	1.16959	-0.151819	-0.208479	1.16959	-0.151819	-0.208479	Hypothetical gene.		2.36539	promoter-TSS (EPlOsAg00000046970)	60	Os10g0166300
Os10g0576600	Os10g0576600-02	>Os10g0576600-02	6.07883	12.5278	6.93093	88.8811	48.1168	1.04327	0.189255	-0.885336	1.04327	0.189255	-0.885336	Hypothetical conserved gene.		3.10235	exon (Os10g0576600, exon 1 of 2)	253	Os10g0576600
Os01g0563000	Os01g0563000-01	>Os01g0563000-01	14.9885	32.4642	12.8221	12.6426	6.41263	1.11499	-0.225223	-0.979305	1.11499	-0.225223	-0.979305	Hypothetical conserved gene.		2.31648	promoter-TSS (Os01g0563000)	61	Os01g0563000
Os01g0563000	Os01g0563000-05	>Os01g0563000-05	22.8771	48.7845	18.4448	18.275	9.50039	1.09252	-0.31069	-0.943813	1.09252	-0.31069	-0.943813	Hypothetical conserved gene.		2.31648	promoter-TSS (Os01g0563000)	61	Os01g0563000
Os01g0563000	Os01g0563000-03	>Os01g0563000-03	13.1217	26.8349	12.962	11.705	6.26246	1.03216	-0.0176663	-0.902324	1.03216	-0.0176663	-0.902324	Hypothetical conserved gene.		2.31648	promoter-TSS (Os01g0563000)	61	Os01g0563000
Os06g0122800	Os06g0122800-01	>Os06g0122800-01	1.92705	4.21518	2.46669	1.42792	2.25026	1.1292	0.356182	0.656177	1.1292	0.356182	0.656177	Hypothetical conserved gene.		1.59985	Intergenic	-2918	Os06g0122800
Os05g0305300	Os05g0305300-00	>Os05g0305300-00	1.43666	5.50608	1.96549	2.56725	2.28333	1.93831	0.45217	-0.169084	1.93831	0.45217	-0.169084	Hypothetical conserved gene.		1.40191	Intergenic	-1782	Os05g0305300
Os01g0899500	Os01g0899500-01	>Os01g0899500-01	5.65784	19.7267	4.91426	3.23735	5.05907	1.80183	-0.203277	0.644059	1.80183	-0.203277	0.644059	Hypothetical conserved gene.		1.12146	promoter-TSS (Os01g0899500)	-853	Os01g0899500
Os02g0151100	Os02g0151100-01	>Os02g0151100-01	1.88604	4.62887	2.42096	1.71971	1.21347	1.2953	0.360219	-0.503027	1.2953	0.360219	-0.503027	Hypothetical conserved gene.		1.08528	intron (Os02g0151100, intron 3 of 12)	3110	Os02g0151100
Os03g0431600	Os03g0431600-00	>Os03g0431600-00	9.16531	29.3302	12.9054	3.18434	4.36559	1.67813	0.493719	0.455182	1.67813	0.493719	0.455182	Hypothetical conserved gene.		2.18252	TTS (Os03g0431600)	2195	Os03g0431600
Os05g0148000	Os05g0148000-01	>Os05g0148000-01	1.3707	3.08592	1.85243	0	1.44476	1.17079	0.434506	#DIV/0!	1.17079	0.434506	#DIV/0!	Hypothetical conserved gene.		2.05052	Intergenic	-4102	Os05g0148000
Os01g0909500	Os01g0909500-02	>Os01g0909500-02	6.48347	17.4246	3.33092	7.3292	8.30282	1.42629	-0.960845	0.179946	1.42629	-0.960845	0.179946	Hypothetical conserved gene.		1.18096	Intergenic	-3048	Os01g0909500
Os01g0500400	Os01g0500400-01	>Os01g0500400-01	1.75369	3.87082	3.06571	0	0	1.14225	0.805827	#DIV/0!	1.14225	0.805827	#DIV/0!	Conserved hypothetical protein.		4.13798	Intergenic	-1502	Os01g0500400
Os03g0578300	Os03g0578300-01	>Os03g0578300-01	1.89602	8.03501	1.42469	1.51101	1.22871	2.08333	-0.412326	-0.298369	2.08333	-0.412326	-0.298369	Conserved hypothetical protein.		3.4325	Intergenic	-2286	Os03g0578300
Os06g0294200	Os06g0294200-01	>Os06g0294200-01	2.32321	4.81408	2.15796	1.17637	1.58308	1.05114	-0.106451	0.428392	1.05114	-0.106451	0.428392	Conserved hypothetical protein.		2.26585	Intergenic	-6317	Os06g0294200
Os01g0847100	Os01g0847100-01	>Os01g0847100-01	4.03824	19.6139	1.92889	186.937	117.86	2.28008	-1.06596	-0.665478	2.28008	-1.06596	-0.665478	Conserved hypothetical protein.		2.15894	Intergenic	1724	Os01g0847100
Os12g0265600	Os12g0265600-01	>Os12g0265600-01	2.22838	4.73252	2.92163	0	0	1.08661	0.390778	#DIV/0!	1.08661	0.390778	#DIV/0!	Conserved hypothetical protein.		2.02835	promoter-TSS (Os12g0265600)	-378	Os12g0265600
Os02g0620800	Os02g0620800-01	>Os02g0620800-01	1.16338	2.5623	1.35184	1.22123	0	1.13912	0.216602	#NUM!	1.13912	0.216602	#NUM!	Conserved hypothetical protein.		1.78043	3' UTR (Os02g0620800, exon 5 of 5)	2984	Os02g0620800
Os07g0445600	Os07g0445600-02	>Os07g0445600-02	28.3283	60.7834	31.8676	23.1758	14.3748	1.10143	0.169846	-0.689077	1.10143	0.169846	-0.689077	Conserved hypothetical protein.		1.48087	Intergenic	-4019	Os07g0445600
Os07g0445600	Os07g0445600-01	>Os07g0445600-01	39.2256	82.0465	42.1657	31.4963	38.746	1.06465	0.104274	0.298865	1.06465	0.104274	0.298865	Conserved hypothetical protein.		1.48087	Intergenic	-4019	Os07g0445600
Os05g0344200	Os05g0344200-01	>Os05g0344200-01	21.8618	51.9118	16.7021	255.101	242.772	1.24765	-0.388383	-0.0714665	1.24765	-0.388383	-0.0714665	Conserved hypothetical protein.		1.32791	Intergenic	-2374	Os05g0344200
Os03g0222800	Os03g0222800-01	>Os03g0222800-01	0.994126	2.23555	0	0	0	1.16913	#NUM!	#DIV/0!	1.16913	#NUM!	#DIV/0!	Conserved hypothetical protein.		1.30399	promoter-TSS (Os03g0222800)	61	Os03g0222800
Os01g0226200	Os01g0226200-00	>Os01g0226200-00	2.81473	9.89777	2.98563	2.10705	2.29041	1.81411	0.0850388	0.120381	1.81411	0.0850388	0.120381	Conserved hypothetical protein.		1.21653	Intergenic	-2396	Os01g0226200
Os02g0258800	Os02g0258800-01	>Os02g0258800-01	24.9289	53.5699	42.414	4.13264	6.07051	1.1036	0.766721	0.554754	1.1036	0.766721	0.554754	Conserved hypothetical protein.		1.19546	promoter-TSS (Os02g0258800)	-167	Os02g0258800
Os01g0875000	Os01g0875000-01	>Os01g0875000-01	2.91611	6.15705	4.0455	2.54855	3.03763	1.07819	0.472273	0.253269	1.07819	0.472273	0.253269	Conserved hypothetical protein.		1.16745	promoter-TSS (Os01g0875000)	-486	Os01g0875000
Os03g0431100	Os03g0431100-01	>Os03g0431100-01	88.024	175.646	120.917	92.739	90.2021	0.996702	0.458048	-0.0400151	0.996702	0.458048	-0.0400151	Conserved hypothetical protein.		1.1524	Intergenic	-5247	Os03g0431100
Os01g0564400	Os01g0564400-01	>Os01g0564400-01	1.37994	4.26769	1.3768	2.60327	10.0618	1.62885	-0.00328654	1.95049	1.62885	-0.00328654	1.95049	Conserved hypothetical protein.		1.11746	intron (Os01g0564300, intron 2 of 8)	-2133	Os01g0564400
Os03g0304100	Os03g0304100-01	>Os03g0304100-01	3.77303	9.34016	2.04398	2.41733	2.02322	1.30772	-0.884342	-0.256761	1.30772	-0.884342	-0.256761	Conserved hypothetical protein.		1.10235	exon (Os03g0304100, exon 4 of 4)	844	Os03g0304100
Os10g0502100	Os10g0502100-01	>Os10g0502100-01	15.1386	32.0464	22.6537	14.7603	21.1451	1.08193	0.581515	0.518601	1.08193	0.581515	0.518601	Conserved hypothetical protein.		1.06993	TTS (Os10g0502100)	515	Os10g0502100
Os01g0744200	Os01g0744200-01	>Os01g0744200-01	1.55832	3.15923	2.47791	2.09677	1.94057	1.01958	0.669132	-0.111688	1.01958	0.669132	-0.111688	Conserved hypothetical protein.		1.67855	promoter-TSS (Os01g0744200)	39	Os01g0744200
Os04g0340800	Os04g0340800-02	>Os04g0340800-02	1.76387	4.34902	1.10139	0	0.912811	1.30195	-0.679419	#DIV/0!	1.30195	-0.679419	#DIV/0!	Conserved hypothetical protein.		1.78043	promoter-TSS (Os04g0340800)	-114	Os04g0340800
Os05g0340000	Os05g0340000-01	>Os05g0340000-01	3.36963	7.45359	4.07418	5.50218	4.03301	1.14535	0.27392	-0.448146	1.14535	0.27392	-0.448146	Conserved hypothetical protein.		1.36539	3' UTR (Os05g0340000, exon 1 of 1)	569	Os05g0340000
Os01g0937900	Os01g0937900-00	>Os01g0937900-00	7.43777	15.8317	12.8376	2.54252	15.3571	1.08987	0.787433	2.59457	1.08987	0.787433	2.59457	Conserved hypothetical protein.		2.39514	promoter-TSS (Os01g0937900)	32	Os01g0937900
Os05g0448700	Os05g0448700-01	>Os05g0448700-01	4.05022	8.50069	5.1282	3.54239	8.54819	1.06958	0.340452	1.2709	1.06958	0.340452	1.2709	Conserved hypothetical protein.		1.50741	promoter-TSS (Os05g0448700)	-446	Os05g0448700
Os09g0421600	Os09g0421600-00	>Os09g0421600-00	2.17224	9.64599	1.60571	0	0	2.15075	-0.435972	#DIV/0!	2.15075	-0.435972	#DIV/0!	Zinc finger, U1-type domain containing protein.		-0.283704	exon (Os09g0421600, exon 2 of 4)	625	Os09g0421600
Os03g0142500	Os03g0142500-01	>Os03g0142500-01	1.69148	3.9819	1.70333	11.9013	13.5832	1.23517	0.0100718	0.190704	1.23517	0.0100718	0.190704	Zinc finger, RING/FYVE/PHD-type domain containing protein.		#N/A	#N/A	#N/A	#N/A
Os05g0512000	Os05g0512000-01	>Os05g0512000-01	2.59747	5.69411	3.38801	2.03803	1.36476	1.13236	0.383331	-0.578528	1.13236	0.383331	-0.578528	Zinc finger, RING/FYVE/PHD-type domain containing protein.		0.702424	Intergenic	-4098	Os05g0512000
Os07g0631200	Os07g0631200-01	>Os07g0631200-01	3.71827	12.5671	4.92518	12.3911	19.6575	1.75695	0.405545	0.665776	1.75695	0.405545	0.665776	Zinc finger, RING/FYVE/PHD-type domain containing protein.		-2.3895	promoter-TSS (Os07g0631200)	-824	Os07g0631200
Os03g0716200	Os03g0716200-01	>Os03g0716200-01	1.28358	3.68778	1.70908	1.18481	1.07492	1.52258	0.413047	-0.140426	1.52258	0.413047	-0.140426	Zinc finger, PHD-type domain containing protein.		0.850816	Intergenic	-4217	Os03g0716200
Os05g0114400	Os05g0114400-01	>Os05g0114400-01	22.0489	47.9544	27.5425	60.4541	31.5459	1.12096	0.320953	-0.938388	1.12096	0.320953	-0.938388	Zinc finger, C2H2-type domain containing protein.		#N/A	#N/A	#N/A	#N/A
Os03g0437100	Os03g0437100-01	>Os03g0437100-01	1.76371	4.21462	2.82689	14.0519	32.7779	1.25679	0.680602	1.22196	1.25679	0.680602	1.22196	Zinc finger, C2H2-type domain containing protein.		#N/A	#N/A	#N/A	#N/A
Os01g0838600	Os01g0838600-00	>Os01g0838600-00	4.16062	10.2504	3.91604	19.5999	38.4278	1.30081	-0.087403	0.971304	1.30081	-0.087403	0.971304	Zinc finger, C2H2-like domain containing protein.		#N/A	#N/A	#N/A	#N/A
Os10g0555300	Os10g0555300-01	>Os10g0555300-01	1.89627	6.89151	3.04022	2.66219	2.21795	1.86166	0.681011	-0.263387	1.86166	0.681011	-0.263387	Zinc finger, C2H2-like domain containing protein.		-1.09404	Intergenic	-1676	Os10g0555300
Os03g0421800	Os03g0421800-01	>Os03g0421800-01	44.9133	92.8103	61.3136	22.2397	22.2242	1.04714	0.449064	-0.00100584	1.04714	0.449064	-0.00100584	X8 domain containing protein.		-0.2702	Intergenic	-1128	Os03g0421800
Os05g0355400	Os05g0355400-01	>Os05g0355400-01	4.20797	24.292	4.21788	76.4309	87.4017	2.52928	0.00339363	0.193505	2.52928	0.00339363	0.193505	UspA domain containing protein.		#N/A	#N/A	#N/A	#N/A
Os02g0177700	Os02g0177700-01	>Os02g0177700-01	2.02503	4.04607	3.28586	0	1.94362	0.998578	0.698328	#DIV/0!	0.998578	0.698328	#DIV/0!	Uncharacterised protein family UPF0497, trans-membrane plant subgroup domain containing protein.		#N/A	#N/A	#N/A	#N/A
Os11g0649500	Os11g0649500-00	>Os11g0649500-00	2.09922	4.96137	3.95995	7.53036	9.7916	1.24089	0.915629	0.378826	1.24089	0.915629	0.378826	Uncharacterised protein family UPF0497, trans-membrane plant domain containing protein.		-0.261394	Intergenic	-1584	Os11g0649500
Os01g0681000	Os01g0681000-01	>Os01g0681000-01	1.48421	3.26618	2.3976	7.49773	4.14774	1.13791	0.691896	-0.854128	1.13791	0.691896	-0.854128	Uncharacterised protein family UPF0089 domain containing protein.		0.408457	intron (Os01g0681000, intron 1 of 6)	1593	Os01g0681000
Os08g0412500	Os08g0412500-01	>Os08g0412500-01	49.0167	100.395	78.934	32.879	21.7415	1.03434	0.687374	-0.596715	1.03434	0.687374	-0.596715	Uncharacterised protein family UPF0041 domain containing protein.		-0.357077	intron (Os08g0412500, intron 2 of 4)	655	Os08g0412500
Os02g0673000	Os02g0673000-01	>Os02g0673000-01	1.64467	4.77363	2.19803	2.19785	1.20054	1.53729	0.418413	-0.872409	1.53729	0.418413	-0.872409	Uncharacterised protein family UPF0005 domain containing protein.		0.932429	promoter-TSS (Os02g0673000)	-94	Os02g0673000
Os01g0736100	Os01g0736100-02	>Os01g0736100-02	0.673163	1.59772	0	9.24688	18.5306	1.24699	#NUM!	1.00287	1.24699	#NUM!	1.00287	UDP-glucuronosyl/UDP-glucosyltransferase family protein.		0.721533	TTS (Os01g0736100)	1848	Os01g0736100
Os01g0176100	Os01g0176100-00	>Os01g0176100-00	0.941112	2.53048	1.08554	2.46076	0	1.42697	0.205975	#NUM!	1.42697	0.205975	#NUM!	UDP-glucuronosyl/UDP-glucosyltransferase family protein.		0.432503	exon (Os01g0176150, exon 1 of 1)	165	Os01g0176100
Os01g0644000	Os01g0644000-02	>Os01g0644000-02	17.425	37.9131	25.6945	33.2035	26.2009	1.12154	0.560301	-0.341719	1.12154	0.560301	-0.341719	Twin-arginine translocation pathway signal domain containing protein.		#N/A	#N/A	#N/A	#N/A
Os01g0644000	Os01g0644000-01	>Os01g0644000-01	16.0974	48.8561	31.2189	29.9375	32.8486	1.60171	0.955592	0.133878	1.60171	0.955592	0.133878	Twin-arginine translocation pathway signal domain containing protein.		#N/A	#N/A	#N/A	#N/A
Os03g0857400	Os03g0857400-01	>Os03g0857400-01	1.31702	3.05838	1.72587	0	0	1.21549	0.390047	#DIV/0!	1.21549	0.390047	#DIV/0!	tRNA-binding arm domain containing protein.		#N/A	#N/A	#N/A	#N/A
Os10g0379100	Os10g0379100-01	>Os10g0379100-01	0.702443	1.8802	0	25.4426	27.4482	1.42043	#NUM!	0.109465	1.42043	#NUM!	0.109465	Transferase family protein.		#NUM!	Intergenic	-1990	Os10g0379100
Os04g0545700	Os04g0545700-00	>Os04g0545700-00	4.06495	11.5349	4.66474	2.2108	3.36632	1.5047	0.198559	0.606604	1.5047	0.198559	0.606604	Transferase family protein.		0.332967	TTS (Os04g0545700)	1283	Os04g0545700
Os06g0194400	Os06g0194400-01	>Os06g0194400-01	1.44858	4.5045	2.47375	1.03809	1.32432	1.63673	0.77206	0.35132	1.63673	0.77206	0.35132	Transcriptional factor B3 family protein.		0.932429	exon (Os06g0194400, exon 4 of 7)	783	Os06g0194400
Os02g0109400	Os02g0109400-00	>Os02g0109400-00	2.40935	5.59221	2.69965	3.0775	3.34379	1.21477	0.164128	0.119725	1.21477	0.164128	0.119725	Transcription factor jumonji/aspartyl beta-hydroxylase domain containing protein.		0.0799866	intron (Os02g0109400, intron 6 of 6)	3285	Os02g0109400
Os04g0506300	Os04g0506300-01	>Os04g0506300-01	2.00838	4.10229	2.41112	1.10166	0	1.0304	0.263671	#NUM!	1.0304	0.263671	#NUM!	TMS membrane protein/tumour differentially expressed protein family protein.		0.673511	Intergenic	-5170	Os04g0506300
Os01g0871500	Os01g0871500-01	>Os01g0871500-01	138.706	292.695	240.851	92.0465	57.4248	1.07737	0.796111	-0.680689	1.07737	0.796111	-0.680689	TGF-beta receptor, type I/II extracellular region family protein.		-0.219574	promoter-TSS (Os01g0871500)	-690	Os01g0871500
Os07g0689800	Os07g0689800-01	>Os07g0689800-01	2.58699	5.28781	2.70199	1.25432	1.89026	1.0314	0.0627479	0.591679	1.0314	0.0627479	0.591679	Tetratricopeptide-like helical domain containing protein.		0.922445	Intergenic	-1691	Os07g0689800
Os10g0503600	Os10g0503600-01	>Os10g0503600-01	1.47804	3.43071	2.44091	2.12943	1.40104	1.21482	0.723734	-0.603969	1.21482	0.723734	-0.603969	Tetraspanin domain containing protein.		0.517392	intron (Os10g0503600, intron 4 of 10)	1286	Os10g0503600
Os02g0274600	Os02g0274600-00	>Os02g0274600-00	2.42827	5.41476	2.10654	2.42696	2.44728	1.15697	-0.205054	0.0120288	1.15697	-0.205054	0.0120288	Tesmin/TSO1-like, CXC domain containing protein.		#N/A	#N/A	#N/A	#N/A
Os02g0571100	Os02g0571100-01	>Os02g0571100-01	1.59596	11.5637	2.60372	117.008	91.8214	2.85711	0.70615	-0.349705	2.85711	0.70615	-0.349705	Terpenoid synthase domain containing protein.		-1.21957	exon (Os02g0570900, exon 2 of 3)	-1278	Os02g0571100
Os03g0212600	Os03g0212600-01	>Os03g0212600-01	6.99402	14.5957	6.45028	3.04067	2.04113	1.06135	-0.11676	-0.575021	1.06135	-0.11676	-0.575021	Targeting for Xklp2 family protein.		0.596002	3' UTR (Os03g0212400, exon 6 of 6)	-1866	Os03g0212600
Os04g0179700	Os04g0179700-01	>Os04g0179700-01	1.76281	6.42538	1.37989	63.8651	45.6573	1.8659	-0.353324	-0.484182	1.8659	-0.353324	-0.484182	Syn-pimara-7,15-diene synthase.		#N/A	#N/A	#N/A	#N/A
Os12g0137700	Os12g0137700-01	>Os12g0137700-01	15.4262	34.9642	20.1924	10.2732	7.44352	1.1805	0.38843	-0.464829	1.1805	0.38843	-0.464829	Sulfotransferase family protein.		-0.920013	promoter-TSS (Os12g0137700)	-793	Os12g0137700
Os02g0684100	Os02g0684100-00	>Os02g0684100-00	10.1449	21.3609	11.6507	3.45544	2.87273	1.07422	0.199662	-0.266447	1.07422	0.199662	-0.266447	Sulfotransferase domain domain containing protein.		-0.882539	TTS (Os02g0684100)	1241	Os02g0684100
Os05g0473000	Os05g0473000-01	>Os05g0473000-01	2.13933	5.12188	1.37274	7.48716	8.01653	1.25951	-0.640101	0.0985593	1.25951	-0.640101	0.0985593	Streptomyces cyclase/dehydrase family protein.		-0.50908	promoter-TSS (Os05g0473000)	-363	Os05g0473000
Os11g0286800	Os11g0286800-01	>Os11g0286800-01	0.945107	2.48395	1.69348	0	0	1.39409	0.841441	#DIV/0!	1.39409	0.841441	#DIV/0!	Squalene cyclase domain containing protein.		#N/A	#N/A	#N/A	#N/A
Os04g0566800	Os04g0566800-01	>Os04g0566800-01	2.55227	5.70276	4.54074	2.06696	2.37885	1.15988	0.831146	0.202754	1.15988	0.831146	0.202754	Spc97/Spc98 family protein.		0.480866	3' UTR (Os04g0566900, exon 4 of 4)	-1048	Os04g0566800
Os05g0525900	Os05g0525900-01	>Os05g0525900-01	3.46428	22.623	3.76507	253.056	159.821	2.70716	0.120121	-0.663	2.70716	0.120121	-0.663	Similar to Zing finger transcription factor PEI1.		0.854427	3' UTR (Os05g0525900, exon 1 of 1)	964	Os05g0525900
Os02g0696500	Os02g0696500-02	>Os02g0696500-02	3.58076	8.09595	3.7591	9.06145	12.2605	1.17693	0.0701215	0.436204	1.17693	0.0701215	0.436204	Similar to Xyloglucan endotransglucosylase/hydrolasev protein 30 (Fragment).		#NUM!	Intergenic	-1935	Os02g0696500
Os06g0335975	Os06g0335975-00	>Os06g0335975-00	36.4446	107.478	62.7731	0	6.11089	1.56026	0.784441	#DIV/0!	1.56026	0.784441	#DIV/0!	Similar to Xet3 protein.		#N/A	#N/A	#N/A	#N/A
Os06g0683700	Os06g0683700-01	>Os06g0683700-01	24.0411	75.4022	31.2754	128.541	158.497	1.6491	0.379525	0.302227	1.6491	0.379525	0.302227	Similar to wound induced protein.		#N/A	#N/A	#N/A	#N/A
Os04g0635500	Os04g0635500-01	>Os04g0635500-01	8.36282	114.765	10.6432	442.993	272.222	3.77855	0.347871	-0.7025	3.77855	0.347871	-0.7025	Similar to Wound induced protein (Fragment).		0.558034	TTS (Os04g0635450)	974	Os04g0635500
Os03g0157400	Os03g0157400-02	>Os03g0157400-02	1.05253	2.87945	0	0	0	1.45193	#NUM!	#DIV/0!	1.45193	#NUM!	#DIV/0!	Similar to white-brown-complex ABC transporter family.		#N/A	#N/A	#N/A	#N/A
Os07g0545500	Os07g0545500-01	>Os07g0545500-01	4.80229	12.5853	2.88977	1.20908	1.21125	1.38995	-0.732768	0.00258696	1.38995	-0.732768	0.00258696	Similar to VMP4 protein.		0.887341	promoter-TSS (Os07g0545500)	-522	Os07g0545500
Os03g0104000	Os03g0104000-01	>Os03g0104000-01	5.65391	15.0725	2.83782	11.135	5.74128	1.4146	-0.994466	-0.955657	1.4146	-0.994466	-0.955657	Similar to Viral A-type inclusion protein repeat containing protein, expressed.		#N/A	#N/A	#N/A	#N/A
Os05g0480700	Os05g0480700-01	>Os05g0480700-01	0.854541	2.16359	1.32735	0	0	1.34021	0.635327	#DIV/0!	1.34021	0.635327	#DIV/0!	Similar to Vacuolar ATP synthase subunit E (EC 3.6.3.14) (V-ATPase E subunit) (Vacuolar proton pump E subunit).		#N/A	#N/A	#N/A	#N/A
Os01g0134200	Os01g0134200-01	>Os01g0134200-01	1.0017	2.30146	1.325	1.38437	1.45154	1.2001	0.403542	0.0683547	1.2001	0.403542	0.0683547	Similar to Universal stress protein family protein.		0.49092	exon (Os01g0134200, exon 1 of 1)	805	Os01g0134200
Os08g0504400	Os08g0504400-01	>Os08g0504400-01	6.75573	33.9685	6.29152	18.3402	15.5012	2.33001	-0.102703	-0.242629	2.33001	-0.102703	-0.242629	Similar to uncharacterized enzyme involved in pigment biosynthesis.		#N/A	#N/A	#N/A	#N/A
Os12g0443500	Os12g0443500-01	>Os12g0443500-01	304.02	606.03	420.24	187.926	166.651	0.995223	0.467047	-0.173335	0.995223	0.467047	-0.173335	Similar to UDP-glucose 6-dehydrogenase (EC 1.1.1.22) (UDP-Glc dehydrogenase) (UDP-GlcDH) (UDPGDH).		-0.0269287	exon (Os12g0443500, exon 2 of 2)	1294	Os12g0443500
Os06g0593100	Os06g0593100-01	>Os06g0593100-01	28.2154	61.7052	24.618	25.8937	25.1991	1.12891	-0.196769	-0.0392289	1.12891	-0.196769	-0.0392289	Similar to UDP-galactose/UDP-glucose transporter.		-0.112659	promoter-TSS (Os06g0593100)	-347	Os06g0593100
Os01g0229900	Os01g0229900-01	>Os01g0229900-01	1.66783	3.60869	1.6241	1.75378	1.22284	1.1135	-0.0383318	-0.520232	1.1135	-0.0383318	-0.520232	Similar to Ubiquitin-conjugating enzyme family protein, expressed.		#N/A	#N/A	#N/A	#N/A
Os02g0120600	Os02g0120600-01	>Os02g0120600-01	4.89768	11.1941	4.05258	11.5251	14.3662	1.19257	-0.273258	0.317899	1.19257	-0.273258	0.317899	Similar to Ubiquitin-conjugating enzyme E2-17 kDa 9 (EC 6.3.2.19) (Ubiquitin- protein ligase 9) (Ubiquitin carrier protein 9) (UBCAT4B).		#N/A	#N/A	#N/A	#N/A
Os02g0722001	Os02g0722001-00	>Os02g0722001-00	1.48687	3.51849	0	0	0	1.24268	#NUM!	#DIV/0!	1.24268	#NUM!	#DIV/0!	Similar to Tyrosyl-tRNA synthetase.		#N/A	#N/A	#N/A	#N/A
Os11g0552000	Os11g0552000-01	>Os11g0552000-01	2.84308	8.35822	3.30597	0	20.3457	1.55574	0.217619	#DIV/0!	1.55574	0.217619	#DIV/0!	Similar to Tyrosine/nicotianamine aminotransferases family protein.		#N/A	#N/A	#N/A	#N/A
Os03g0284100	Os03g0284100-01	>Os03g0284100-01	13.6133	28.1048	9.55954	15.0717	10.288	1.0458	-0.510004	-0.55088	1.0458	-0.510004	-0.55088	Similar to Two-component response regulator-like PRR73.		#N/A	#N/A	#N/A	#N/A
Os03g0284100	Os03g0284100-02	>Os03g0284100-02	9.99713	23.1623	13.5107	12.3492	60.559	1.21219	0.434517	2.29392	1.21219	0.434517	2.29392	Similar to Two-component response regulator-like PRR73.		#N/A	#N/A	#N/A	#N/A
Os07g0695100	Os07g0695100-02	>Os07g0695100-02	4.05942	8.94959	3.63484	3.0064	2.6743	1.14055	-0.159382	-0.168876	1.14055	-0.159382	-0.168876	Similar to Two-component response regulator-like PRR37.		0.195464	intron (Os07g0695100, intron 1 of 4)	3293	Os07g0695100
Os07g0437500	Os07g0437500-02	>Os07g0437500-02	4.48998	9.9393	4.35925	4.25666	3.40486	1.14644	-0.0426291	-0.322126	1.14644	-0.0426291	-0.322126	Similar to Tryptophan decarboxylase.		#NUM!	TTS (Os07g0437500)	2797	Os07g0437500
Os11g0652900	Os11g0652900-00	>Os11g0652900-00	2.34013	7.82435	3.0586	3.16983	2.12574	1.74138	0.386283	-0.57644	1.74138	0.386283	-0.57644	Similar to tropinone reductase 2.		#N/A	#N/A	#N/A	#N/A
Os11g0654400	Os11g0654400-00	>Os11g0654400-00	3.02328	7.11077	3.99119	1.92286	0	1.23389	0.400704	#NUM!	1.23389	0.400704	#NUM!	Similar to tropinone reductase 2.		#NUM!	Intergenic	-1635	Os11g0654400
Os01g0172100	Os01g0172100-01	>Os01g0172100-01	13.584	36.2991	21.8713	15.8032	17.5039	1.41803	0.687131	0.14746	1.41803	0.687131	0.14746	Similar to Triose phosphate/phosphate translocator, non-green plastid, chloroplast precursor (CTPT).		0.895903	promoter-TSS (EPlOsAg00000035848)	167	Os01g0172100
Os04g0416100	Os04g0416100-01	>Os04g0416100-01	4.97477	11.1802	3.31382	4.30943	5.07156	1.16824	-0.586135	0.234933	1.16824	-0.586135	0.234933	Similar to Transcription factor E2F1 (E2F-1) (Fragment).		#N/A	#N/A	#N/A	#N/A
Os02g0467000	Os02g0467000-00	>Os02g0467000-00	3.27219	10.2111	2.51782	39.5175	42.8184	1.64181	-0.378081	0.115739	1.64181	-0.378081	0.115739	Similar to trans-cinnamate 4-monooxygenase.		#N/A	#N/A	#N/A	#N/A
Os01g0645000	Os01g0645000-01	>Os01g0645000-01	10.8203	27.8177	14.3025	5.54653	3.08497	1.36226	0.402527	-0.846329	1.36226	0.402527	-0.846329	Similar to TIS11 protein (dTIS11).		0.879962	Intergenic	-1844	Os01g0645000
Os06g0638100	Os06g0638100-02	>Os06g0638100-02	7.37005	15.8527	7.69374	9.43298	8.19201	1.10498	0.0620107	-0.203496	1.10498	0.0620107	-0.203496	Similar to Tic21.		#NUM!	Intergenic	-1092	Os06g0638100
Os01g0144100	Os01g0144100-01	>Os01g0144100-01	0.914767	1.90991	1.77659	0	0	1.06203	0.957635	#DIV/0!	1.06203	0.957635	#DIV/0!	Similar to Thylakoid lumenal 15 kDa protein, chloroplast precursor (p15).		#N/A	#N/A	#N/A	#N/A
Os03g0833100	Os03g0833100-01	>Os03g0833100-01	3.21989	10.1981	4.1096	4.1035	9.84311	1.66322	0.351987	1.26226	1.66322	0.351987	1.26226	Similar to Tasselseed2 protein (Fragment).		-0.763894	promoter-TSS (Os03g0833100)	-974	Os03g0833100
Os03g0196000	Os03g0196000-00	>Os03g0196000-00	6.11632	18.6973	7.04982	2.29696	1.89663	1.61209	0.204923	-0.276287	1.61209	0.204923	-0.276287	Similar to Sulfate transporter.		#NUM!	promoter-TSS (Os03g0196000)	-758	Os03g0196000
Os10g0420400	Os10g0420400-01	>Os10g0420400-01	0.972072	2.72148	1.68621	0	0	1.48526	0.794649	#DIV/0!	1.48526	0.794649	#DIV/0!	Similar to Sulfate transporter 3.1 (AST12) (AtST1).		0.710037	5' UTR (Os10g0420332, exon 2 of 4)	508	Os10g0420400
Os11g0643800	Os11g0643800-01	>Os11g0643800-01	22.6103	47.8696	22.3717	4.0089	4.1372	1.08213	-0.0153052	0.0454483	1.08213	-0.0153052	0.0454483	Similar to Sugar transporter family protein, expressed.		-1.21957	promoter-TSS (Os11g0643800)	-744	Os11g0643800
Os01g0795100	Os01g0795100-00	>Os01g0795100-00	1.47409	3.98561	1.35178	0	0	1.43498	-0.124964	#DIV/0!	1.43498	-0.124964	#DIV/0!	Similar to Subtilase.		-0.219574	promoter-TSS (EPlOsAg00000026420)	386	Os01g0795100
Os08g0562100	Os08g0562100-02	>Os08g0562100-02	2.44104	4.93703	2.9744	2.08089	2.19592	1.01615	0.285103	0.0776248	1.01615	0.285103	0.0776248	Similar to Sorghum chloroplast CM3 malate dehydrogenase (NADP) (Fragment).		-2.12646	exon (Os08g0562100, exon 2 of 14)	254	Os08g0562100
Os03g0101700	Os03g0101700-01	>Os03g0101700-01	2.10866	4.56082	2.01689	3.19027	1.62646	1.11297	-0.0641941	-0.971943	1.11297	-0.0641941	-0.971943	Similar to SNF2P.		-0.0940428	exon (Os03g0101700, exon 1 of 16)	132	Os03g0101700
Os12g0641500	Os12g0641500-01	>Os12g0641500-01	9.26051	18.5443	8.66042	11.7514	9.16534	1.00181	-0.0966547	-0.358572	1.00181	-0.0966547	-0.358572	Similar to SMC1 protein.		0.780426	promoter-TSS (Os12g0641500)	-223	Os12g0641500
Os01g0151700	Os01g0151700-01	>Os01g0151700-01	1.94404	4.4609	2.11174	0	2.01791	1.19828	0.119374	#DIV/0!	1.19828	0.119374	#DIV/0!	Similar to Short-chain dehydrogenase Tic32.		#N/A	#N/A	#N/A	#N/A
Os06g0725000	Os06g0725000-01	>Os06g0725000-01	11.5366	37.2165	14.4291	18.5326	18.2908	1.68972	0.322763	-0.0189471	1.68972	0.322763	-0.0189471	Similar to Senescence-associated protein DIN1.		#N/A	#N/A	#N/A	#N/A
Os07g0477250	Os07g0477250-00	>Os07g0477250-00	32.6555	692.72	3.9578	67.2423	0	4.40687	-3.04456	#NUM!	4.40687	-3.04456	#NUM!	Similar to S-adenosylmethionine synthetase 2.		#N/A	#N/A	#N/A	#N/A
Os02g0102900	Os02g0102900-01	>Os02g0102900-01	21.874	50.4414	19.6408	24.4504	19.2931	1.20539	-0.155363	-0.341773	1.20539	-0.155363	-0.341773	Similar to RuBisCO subunit binding-protein beta subunit, chloroplast (60 kDa chaperonin beta subunit) (CPN-60 beta) (Fragment).		#N/A	#N/A	#N/A	#N/A
Os12g0541300	Os12g0541300-01	>Os12g0541300-01	1.44396	9.55435	1.19576	144.245	126.25	2.72613	-0.272103	-0.192238	2.72613	-0.272103	-0.192238	Similar to Respiratory burst oxidase homolog protein B.		-2.3895	Intergenic	-2180	Os12g0541300
Os02g0642200	Os02g0642200-01	>Os02g0642200-01	2.54738	5.16519	1.80904	0	0	1.01981	-0.49379	#DIV/0!	1.01981	-0.49379	#DIV/0!	Similar to Remorin.		#N/A	#N/A	#N/A	#N/A
Os05g0516800	Os05g0516800-01	>Os05g0516800-01	20.5454	42.09	24.0685	7.94371	9.29749	1.03466	0.228331	0.227028	1.03466	0.228331	0.227028	Similar to Ras-related protein RIC2.		-0.137112	promoter-TSS (Os05g0516800)	-75	Os05g0516800
Os11g0456000	Os11g0456000-01	>Os11g0456000-01	2.45819	6.31207	4.15773	0	0	1.36052	0.7582	#DIV/0!	1.36052	0.7582	#DIV/0!	Similar to RALF.		#N/A	#N/A	#N/A	#N/A
Os05g0513800	Os05g0513800-02	>Os05g0513800-02	8.52932	21.1294	9.54676	5.8944	15.348	1.30875	0.16258	1.38063	1.30875	0.16258	1.38063	Similar to Rac-like GTP-binding protein 2.		-1.705	promoter-TSS (Os05g0513800)	-1661	Os05g0513800
Os09g0418700	Os09g0418700-00	>Os09g0418700-00	1.86806	5.00628	3.43215	0	1.24823	1.4222	0.877572	#DIV/0!	1.4222	0.877572	#DIV/0!	Similar to R111.		#N/A	#N/A	#N/A	#N/A
Os03g0645100	Os03g0645100-02	>Os03g0645100-02	11.6035	23.9509	15.1235	22.4144	54.2712	1.04552	0.382232	1.27576	1.04552	0.382232	1.27576	Similar to pyruvate dehydrogenase E1 component subunit beta.		0.841827	Intergenic	-1151	Os03g0645100
Os07g0693100	Os07g0693100-01	>Os07g0693100-01	1.83186	3.69363	3.02768	0	3.25169	1.01173	0.724903	#DIV/0!	1.01173	0.724903	#DIV/0!	Similar to Pyruvate decarboxylase isozyme 3 (EC 4.1.1.1) (PDC).		0.310941	promoter-TSS (Os07g0693100)	-567	Os07g0693100
Os05g0469600	Os05g0469600-01	>Os05g0469600-01	1.53008	3.94702	1.35854	345.358	421.39	1.36716	-0.17155	0.287063	1.36716	-0.17155	0.287063	Similar to Pyruvate decarboxylase (Fragment).		-1.3895	promoter-TSS (Os05g0469600)	-181	Os05g0469600
Os02g0802500	Os02g0802500-02	>Os02g0802500-02	2.96261	16.6007	2.6121	470.026	587.816	2.4863	-0.181659	0.322624	2.4863	-0.181659	0.322624	Similar to Proton translocating pyrophosphatase.		#N/A	#N/A	#N/A	#N/A
Os03g0359700	Os03g0359700-02	>Os03g0359700-02	3.10158	9.04594	4.64043	5.68103	8.14394	1.54427	0.581255	0.519574	1.54427	0.581255	0.519574	Similar to protein Mo25.		0.384498	intron (Os03g0359700, intron 4 of 10)	3006	Os03g0359700
Os04g0543000	Os04g0543000-01	>Os04g0543000-01	1.25852	8.8062	2.28505	2.45864	3.27427	2.80679	0.860498	0.413313	2.80679	0.860498	0.413313	Similar to Protein kinase.		#N/A	#N/A	#N/A	#N/A
Os11g0300700	Os11g0300700-01	>Os11g0300700-01	2.01778	4.55283	2.73987	1.95669	0	1.17399	0.441339	#NUM!	1.17399	0.441339	#NUM!	Similar to Protein kinase domain.		#N/A	#N/A	#N/A	#N/A
Os10g0200000	Os10g0200000-02	>Os10g0200000-02	0.938007	2.21822	1.06685	0	0	1.24173	0.185687	#DIV/0!	1.24173	0.185687	#DIV/0!	Similar to Protein kinase domain containing protein, expressed.		0.294999	5' UTR (Os10g0200000, exon 1 of 8)	384	Os10g0200000
Os04g0561500	Os04g0561500-01	>Os04g0561500-01	6.47134	56.9167	5.42503	22.6177	11.7012	3.13672	-0.254433	-0.950796	3.13672	-0.254433	-0.950796	Similar to Prolyl endopeptidase (EC 3.4.21.26) (Post-proline cleaving enzyme) (PE).		0.44922	promoter-TSS (Os04g0561500)	-988	Os04g0561500
Os03g0803500	Os03g0803500-01	>Os03g0803500-01	4.27681	32.7311	3.96963	116.702	85.2757	2.93606	-0.107531	-0.452623	2.93606	-0.107531	-0.452623	Similar to Prolyl 4-hydroxylase alpha-1 subunit-like protein.		#N/A	#N/A	#N/A	#N/A
Os03g0681201	Os03g0681201-00	>Os03g0681201-00	1.69124	4.24356	2.33291	3.39456	2.36503	1.32719	0.464049	-0.521366	1.32719	0.464049	-0.521366	Similar to predicted protein.		#N/A	#N/A	#N/A	#N/A
Os05g0554000	Os05g0554000-02	>Os05g0554000-02	2.64302	5.88151	2.2833	34.3136	42.7309	1.154	-0.211067	0.316499	1.154	-0.211067	0.316499	Similar to predicted protein.		#N/A	#N/A	#N/A	#N/A
Os03g0261950	Os03g0261950-00	>Os03g0261950-00	17.9819	41.1578	27.6894	23.4991	33.2808	1.19462	0.622788	0.502085	1.19462	0.622788	0.502085	Similar to predicted protein.		#N/A	#N/A	#N/A	#N/A
Os06g0218900	Os06g0218900-00	>Os06g0218900-00	4.92068	10.8479	2.50229	18.0267	25.9249	1.14049	-0.975609	0.524203	1.14049	-0.975609	0.524203	Similar to predicted protein.		#NUM!	promoter-TSS (Os06g0218900)	-444	Os06g0218900
Os01g0689451	Os01g0689451-01	>Os01g0689451-01	12.2755	25.4334	15.3192	8.1237	11.8707	1.05094	0.319559	0.547196	1.05094	0.319559	0.547196	Similar to predicted protein.		#N/A	#N/A	#N/A	#N/A
Os01g0776700	Os01g0776700-01	>Os01g0776700-01	20.2928	104.695	20.2811	26.1254	153.728	2.36715	-0.000832039	2.55685	2.36715	-0.000832039	2.55685	Similar to predicted protein.		#N/A	#N/A	#N/A	#N/A
Os09g0267500	Os09g0267500-02	>Os09g0267500-02	4.97337	20.6602	5.83244	5.5784	0	2.05456	0.229876	#NUM!	2.05456	0.229876	#NUM!	Similar to predicted protein.		#NUM!	promoter-TSS (Os09g0267500)	154	Os09g0267500
Os05g0582100	Os05g0582100-02	>Os05g0582100-02	17.1999	44.0222	23.2405	21.4705	12.5532	1.35583	0.434241	-0.774301	1.35583	0.434241	-0.774301	Similar to predicted protein.		0.545961	Intergenic	-1702	Os05g0582100
Os09g0287300	Os09g0287300-01	>Os09g0287300-01	4.30922	17.6124	5.33365	4.76734	3.41814	2.03109	0.307696	-0.479973	2.03109	0.307696	-0.479973	Similar to predicted protein.		0.545961	intron (Os09g0287300, intron 1 of 4)	1245	Os09g0287300
Os04g0581700	Os04g0581700-01	>Os04g0581700-01	6.0407	14.2339	5.12428	141.842	84.1782	1.23654	-0.237366	-0.752766	1.23654	-0.237366	-0.752766	Similar to predicted protein.		0.480866	Intergenic	-2816	Os04g0581700
Os07g0422000	Os07g0422000-01	>Os07g0422000-01	1.26327	2.78718	1.18719	2.0865	0	1.14164	-0.0896122	#NUM!	1.14164	-0.0896122	#NUM!	Similar to predicted protein.		0.401915	promoter-TSS (Os07g0422000)	10	Os07g0422000
Os02g0176100	Os02g0176100-03	>Os02g0176100-03	3.64148	9.82534	5.06138	8.29881	8.90846	1.43198	0.475006	0.102272	1.43198	0.475006	0.102272	Similar to predicted protein.		0.195464	intron (Os02g0176100, intron 8 of 16)	-1752	Os02g0176100
Os01g0811400	Os01g0811400-01	>Os01g0811400-01	5.06666	10.5222	8.48225	3.50847	4.54324	1.05433	0.743412	0.372879	1.05433	0.743412	0.372879	Similar to predicted protein.		-0.0131229	Intergenic	-1872	Os01g0811400
Os05g0472200	Os05g0472200-01	>Os05g0472200-01	2.06906	5.11376	2.14458	3.98595	4.251	1.30541	0.0517197	0.0928786	1.30541	0.0517197	0.0928786	Similar to predicted protein.		-0.0675706	exon (Os05g0472250, exon 8 of 8)	934	Os05g0472200
Os06g0184400	Os06g0184400-00	>Os06g0184400-00	7.85005	18.4068	5.48064	45.4698	50.2345	1.22947	-0.518357	0.14377	1.22947	-0.518357	0.14377	Similar to predicted protein.		-0.50908	intron (Os06g0184400, intron 1 of 2)	658	Os06g0184400
Os07g0152200	Os07g0152200-01	>Os07g0152200-01	2.00586	4.44276	1.83695	1.85279	5.66702	1.14724	-0.126909	1.61289	1.14724	-0.126909	1.61289	Similar to predicted protein.		-0.611891	exon (Os07g0152200, exon 1 of 2)	1806	Os07g0152200
Os07g0592200	Os07g0592200-01	>Os07g0592200-01	4.63301	238.935	5.89607	9.95607	14.0109	5.68852	0.347804	0.492901	5.68852	0.347804	0.492901	Similar to predicted protein.		-0.652533	exon (Os07g0592300, exon 2 of 4)	-2759	Os07g0592200
Os07g0128800	Os07g0128800-00	>Os07g0128800-00	1.95132	6.28742	2.85715	0	2.16359	1.68802	0.550126	#DIV/0!	1.68802	0.550126	#DIV/0!	Similar to PR1a protein.		#NUM!	TTS (Os07g0128800)	960	Os07g0128800
Os04g0691366	Os04g0691366-00	>Os04g0691366-00	7.66955	16.8199	10.9251	9.35539	11.4589	1.13296	0.510433	0.292599	1.13296	0.510433	0.292599	Similar to POT family protein.		#N/A	#N/A	#N/A	#N/A
Os01g0871900	Os01g0871900-00	>Os01g0871900-00	1.2469	3.7779	0	5.27721	0	1.59924	#NUM!	#NUM!	1.59924	#NUM!	#NUM!	Similar to POT family protein.		#N/A	#N/A	#N/A	#N/A
Os09g0487600	Os09g0487600-01	>Os09g0487600-01	4.37381	10.973	4.50911	3.83912	3.65988	1.327	0.0439522	-0.0689793	1.327	0.0439522	-0.0689793	Similar to polygalacturonase.		#N/A	#N/A	#N/A	#N/A
Os11g0249400	Os11g0249400-00	>Os11g0249400-00	1.59989	4.11687	1.63769	0	0	1.36358	0.0336896	#DIV/0!	1.36358	0.0336896	#DIV/0!	Similar to Polygalacturonase family protein, expressed.		-2.12646	Intergenic	-1859	Os11g0249400
Os06g0678800	Os06g0678800-01	>Os06g0678800-01	17.3148	37.1769	28.271	8.84936	5.88475	1.1024	0.707317	-0.588592	1.1024	0.707317	-0.588592	Similar to Pollen-specific protein NTP303 precursor.		-0.0675706	exon (Os06g0678875, exon 8 of 8)	163	Os06g0678800
Os04g0559100	Os04g0559100-00	>Os04g0559100-00	3.39054	7.03474	4.41052	1.22595	0	1.05298	0.379434	#NUM!	1.05298	0.379434	#NUM!	Similar to Pollen-specific kinase partner protein.		-0.0675706	promoter-TSS (Os04g0559200)	3081	Os04g0559100
Os07g0108400	Os07g0108400-01	>Os07g0108400-01	1.01542	2.11113	1.1756	1.36796	1.01513	1.05594	0.211321	-0.430362	1.05594	0.211321	-0.430362	Similar to Pollen-specific C2 domain containing protein.		-0.50908	promoter-TSS (Os07g0108400)	-539	Os07g0108400
Os07g0642800	Os07g0642800-01	>Os07g0642800-01	2.72441	7.49871	1.77199	1.80279	1.86	1.4607	-0.620573	0.0450713	1.4607	-0.620573	0.0450713	Similar to plectin-related.		#N/A	#N/A	#N/A	#N/A
Os02g0313900	Os02g0313900-01	>Os02g0313900-01	5.74161	12.2258	8.57416	9.47172	9.25613	1.0904	0.57854	-0.0332173	1.0904	0.57854	-0.0332173	Similar to Plasma membrane H+-ATPase.		#N/A	#N/A	#N/A	#N/A
Os08g0241800	Os08g0241800-01	>Os08g0241800-01	2.19362	4.6059	3.82594	0	0	1.07017	0.802501	#DIV/0!	1.07017	0.802501	#DIV/0!	Similar to Plasma membrane H+-ATPase (EC 3.6.1.3).		0.428954	promoter-TSS (Os08g0241900)	678	Os08g0241800
Os12g0191300	Os12g0191300-00	>Os12g0191300-00	1.1963	3.15359	0	0	0	1.39842	#NUM!	#DIV/0!	1.39842	#NUM!	#DIV/0!	Similar to Phage head-tail adaptor family protein, expressed.		#N/A	#N/A	#N/A	#N/A
Os03g0830500	Os03g0830500-01	>Os03g0830500-01	11.757	31.0768	10.5067	235.851	266.3	1.40232	-0.16221	0.175177	1.40232	-0.16221	0.175177	Similar to PGPS/D12.		0.780426	promoter-TSS (Os03g0830500)	89	Os03g0830500
Os04g0656800	Os04g0656800-01	>Os04g0656800-01	8.2543	17.2633	12.5723	5.51376	4.82052	1.06449	0.607031	-0.193848	1.06449	0.607031	-0.193848	Similar to Peroxidase precursor (EC 1.11.1.7).		#NUM!	intron (Os04g0657000, intron 2 of 3)	-3982	Os04g0656800
Os01g0963000	Os01g0963000-01	>Os01g0963000-01	2.85873	14.4556	4.59586	90.5851	138.335	2.33818	0.68496	0.610821	2.33818	0.68496	0.610821	Similar to Peroxidase BP 1 precursor.		0.710037	exon (Os01g0963000, exon 1 of 1)	294	Os01g0963000
Os09g0507500	Os09g0507500-01	>Os09g0507500-01	3.4539	9.86794	6.11353	1.34822	3.02691	1.51452	0.823779	1.16679	1.51452	0.823779	1.16679	Similar to Peroxidase 55 precursor (EC 1.11.1.7) (Atperox P55) (ATP20a).		#N/A	#N/A	#N/A	#N/A
Os05g0499300	Os05g0499300-01	>Os05g0499300-01	159.728	369.257	219.711	77.4273	75.2136	1.20901	0.45999	-0.0418488	1.20901	0.45999	-0.0418488	Similar to Peroxidase (EC 1.11.1.7).		0.568922	Intergenic	-2263	Os05g0499300
Os01g0284700	Os01g0284700-01	>Os01g0284700-01	14.5124	30.1637	17.607	20.3636	17.9004	1.05553	0.278863	-0.186001	1.05553	0.278863	-0.186001	Similar to Peptidyl-prolyl cis-trans isomerase.		#N/A	#N/A	#N/A	#N/A
Os05g0431700	Os05g0431700-01	>Os05g0431700-01	3.56743	11.7066	4.31734	10.3665	11.7207	1.71437	0.275258	0.17713	1.71437	0.275258	0.17713	Similar to peptide transporter PTR2-B.		#N/A	#N/A	#N/A	#N/A
Os06g0706400	Os06g0706400-01	>Os06g0706400-01	4.52229	10.1612	4.6495	8.19562	11.0465	1.16795	0.0400221	0.430664	1.16795	0.0400221	0.430664	Similar to Peptide transporter PTR2-B (Histidine transporting protein).		-0.882539	intron (Os06g0706400, intron 1 of 3)	163	Os06g0706400
Os03g0369700	Os03g0369700-01	>Os03g0369700-01	0.737938	2.02961	0	0.981083	0	1.45963	#NUM!	#NUM!	1.45963	#NUM!	#NUM!	Similar to Pentatricopeptide repeat protein PPR868-14.		0.780426	promoter-TSS (Os03g0369700)	-256	Os03g0369700
Os04g0553650	Os04g0553650-00	>Os04g0553650-00	12.8814	26.3231	18.3682	0	0	1.03104	0.511921	#DIV/0!	1.03104	0.511921	#DIV/0!	Similar to Pectinesterase.		#N/A	#N/A	#N/A	#N/A
Os02g0786900	Os02g0786900-01	>Os02g0786900-01	2.51033	11.5552	1.46615	0	1.22718	2.20259	-0.775844	#DIV/0!	2.20259	-0.775844	#DIV/0!	Similar to Pathogenesis-related protein PR-1 precursor.		#N/A	#N/A	#N/A	#N/A
Os12g0270100	Os12g0270100-02	>Os12g0270100-02	2.58514	5.24003	3.13771	2.36759	1.73497	1.01933	0.27947	-0.448509	1.01933	0.27947	-0.448509	Similar to oxygen-independent coproporphyrinogen III oxidase-like protein sll1917.		#N/A	#N/A	#N/A	#N/A
Os07g0663700	Os07g0663700-01	>Os07g0663700-01	2.71501	5.82103	4.58409	48.9583	69.9236	1.10032	0.755678	0.514226	1.10032	0.755678	0.514226	Similar to Oxidoreductase, short chain dehydrogenase/reductase family protein, expressed.		#N/A	#N/A	#N/A	#N/A
Os04g0474800	Os04g0474800-01	>Os04g0474800-01	57.5922	121.494	71.6533	61.6104	59.2044	1.07694	0.31516	-0.0574695	1.07694	0.31516	-0.0574695	Similar to OSIGBa0135C13.7 protein.		#N/A	#N/A	#N/A	#N/A
Os04g0465800	Os04g0465800-01	>Os04g0465800-01	0.989519	2.63749	1.28035	2.40219	3.2047	1.41437	0.371739	0.415839	1.41437	0.371739	0.415839	Similar to OSIGBa0115M15.1 protein.		0.780426	intron (Os04g0465800, intron 1 of 6)	940	Os04g0465800
Os04g0606200	Os04g0606200-01	>Os04g0606200-01	4.02125	8.17312	4.24058	24.8563	47.1208	1.02324	0.0766176	0.922752	1.02324	0.0766176	0.922752	Similar to OSIGBa0113I13.1 protein.		#N/A	#N/A	#N/A	#N/A
Os04g0495000	Os04g0495000-00	>Os04g0495000-00	2.03708	4.98428	2.72918	1.4037	0	1.29088	0.421965	#NUM!	1.29088	0.421965	#NUM!	Similar to OSIGBa0103O01.12 protein.		#N/A	#N/A	#N/A	#N/A
Os04g0161100	Os04g0161100-00	>Os04g0161100-00	2.85693	7.39009	3.09933	1.59624	1.78071	1.37113	0.117491	0.157775	1.37113	0.117491	0.157775	Similar to OSIGBa0102O13.5 protein.		0.401915	exon (Os04g0161100, exon 1 of 1)	481	Os04g0161100
Os11g0466966	Os11g0466966-01	>Os11g0466966-01	1.81998	5.79032	0	0	7.27775	1.66972	#NUM!	#DIV/0!	1.66972	#NUM!	#DIV/0!	Similar to OSIGBa0102N07.4 protein.		#N/A	#N/A	#N/A	#N/A
Os04g0434600	Os04g0434600-00	>Os04g0434600-00	2.71633	6.74598	4.35592	5.74499	4.30351	1.31237	0.681319	-0.416791	1.31237	0.681319	-0.416791	Similar to OSIGBa0102D10.3 protein.		#N/A	#N/A	#N/A	#N/A
Os04g0380000	Os04g0380000-01	>Os04g0380000-01	1.37612	2.93187	1.78453	1.54991	1.70825	1.09121	0.374938	0.140335	1.09121	0.374938	0.140335	Similar to OSIGBa0092E09.6 protein.		0.365389	promoter-TSS (Os04g0380000)	60	Os04g0380000
Os07g0444000	Os07g0444000-01	>Os07g0444000-01	9.84587	57.0536	8.23991	10.7967	11.5097	2.53473	-0.25689	0.0922598	2.53473	-0.25689	0.0922598	Similar to Non-lysosomal glucosylceramidase.		#N/A	#N/A	#N/A	#N/A
Os01g0102850	Os01g0102850-00	>Os01g0102850-00	4.36977	14.8754	0	7.3663	0	1.7673	#NUM!	#NUM!	1.7673	#NUM!	#NUM!	Similar to nitrilase 2.		#N/A	#N/A	#N/A	#N/A
Os08g0468100	Os08g0468100-03	>Os08g0468100-03	1.85936	4.71829	3.16991	12.6606	9.59967	1.34346	0.769636	-0.399289	1.34346	0.769636	-0.399289	Similar to Nitrate reductase.		#NUM!	Intergenic	-1869	Os08g0468100
Os08g0468100	Os08g0468100-02	>Os08g0468100-02	2.58573	5.40975	3.4491	16.3766	14.5581	1.06499	0.415648	-0.169814	1.06499	0.415648	-0.169814	Similar to Nitrate reductase.		#NUM!	Intergenic	-1869	Os08g0468100
Os08g0468100	Os08g0468100-01	>Os08g0468100-01	2.6197	5.56538	3.18054	20.8847	20.2964	1.08708	0.27987	-0.0412226	1.08708	0.27987	-0.0412226	Similar to Nitrate reductase.		#NUM!	Intergenic	-1869	Os08g0468100
Os09g0311600	Os09g0311600-01	>Os09g0311600-01	3.95473	10.1836	2.60604	19.0199	9.95938	1.3646	-0.60172	-0.933382	1.3646	-0.60172	-0.933382	Similar to NBS-LRR type resistance protein (Fragment).		-0.112659	Intergenic	-1027	Os09g0311600
Os11g0604900	Os11g0604900-00	>Os11g0604900-00	0.82733	1.66393	0	1.50011	0	1.00806	#NUM!	#NUM!	1.00806	#NUM!	#NUM!	Similar to NB-ARC domain containing protein.		#N/A	#N/A	#N/A	#N/A
Os07g0294100	Os07g0294100-00	>Os07g0294100-00	2.97481	7.28655	2.88912	1.60519	0	1.29244	-0.0421674	#NUM!	1.29244	-0.0421674	#NUM!	Similar to NB-ARC domain containing protein.		#N/A	#N/A	#N/A	#N/A
Os11g0686900	Os11g0686900-00	>Os11g0686900-00	4.18209	9.31784	6.74448	2.27473	3.41934	1.15577	0.689483	0.588023	1.15577	0.689483	0.588023	Similar to NB-ARC domain containing protein, expressed.		0.432503	Intergenic	-4266	Os11g0686900
Os11g0588400	Os11g0588400-02	>Os11g0588400-02	4.9792	11.9638	0	0	0	1.26469	#NUM!	#DIV/0!	1.26469	#NUM!	#DIV/0!	Similar to NB-ARC domain containing protein, expressed.		0.0699329	intron (Os11g0588400, intron 1 of 4)	2234	Os11g0588400
Os06g0651100	Os06g0651100-01	>Os06g0651100-01	5.53866	16.1814	9.25142	11.0395	8.50874	1.54673	0.740138	-0.375657	1.54673	0.740138	-0.375657	Similar to NADPH HC toxin reductase.		-0.714338	promoter-TSS (Os06g0651100)	-342	Os06g0651100
Os06g0651100	Os06g0651100-02	>Os06g0651100-02	6.0101	14.5166	10.0017	11.7456	9.11574	1.27224	0.734784	-0.365689	1.27224	0.734784	-0.365689	Similar to NADPH HC toxin reductase.		-0.714338	promoter-TSS (Os06g0651100)	-342	Os06g0651100
Os03g0777000	Os03g0777000-01	>Os03g0777000-01	1.98134	3.9768	2.55622	5.49108	7.76734	1.00513	0.367536	0.500331	1.00513	0.367536	0.500331	Similar to NAC-domain containing protein 19 (ANAC019) (ANAC) (Abscicic-acid- responsive NAC).		#N/A	#N/A	#N/A	#N/A
Os11g0488900	Os11g0488900-00	>Os11g0488900-00	3.41732	7.92921	4.52239	4.41993	7.89284	1.21431	0.40422	0.836521	1.21431	0.40422	0.836521	Similar to MYND finger family protein, expressed.		#N/A	#N/A	#N/A	#N/A
Os05g0543600	Os05g0543600-01	>Os05g0543600-01	21.2764	50.2655	29.2776	12.0228	11.4295	1.24031	0.460543	-0.0730106	1.24031	0.460543	-0.0730106	Similar to Myb-related protein.		#N/A	#N/A	#N/A	#N/A
Os03g0252900	Os03g0252900-00	>Os03g0252900-00	3.64965	8.04355	4.79433	0	0	1.14007	0.393571	#DIV/0!	1.14007	0.393571	#DIV/0!	Similar to MYB-like transcription factor DIVARICATA.		#N/A	#N/A	#N/A	#N/A
Os03g0815200	Os03g0815200-04	>Os03g0815200-04	16.4294	36.7618	19.5027	19.5565	21.7575	1.16193	0.247394	0.153865	1.16193	0.247394	0.153865	Similar to Methylenetetrahydrofolate reductase (Fragment).		#N/A	#N/A	#N/A	#N/A
Os03g0667500	Os03g0667500-01	>Os03g0667500-01	48.4166	132.967	80.2403	12.8591	8.78557	1.45749	0.728825	-0.549582	1.45749	0.728825	-0.549582	Similar to Metal transport protein.		-0.611891	TTS (Os03g0667700)	-1344	Os03g0667500
Os01g0611300	Os01g0611300-01	>Os01g0611300-01	2.20656	5.90504	0	0	0	1.42015	#NUM!	#DIV/0!	1.42015	#NUM!	#DIV/0!	Similar to Metal tolerance protein 7.		#N/A	#N/A	#N/A	#N/A
Os03g0226400	Os03g0226400-02	>Os03g0226400-02	5.75343	12.102	6.27807	6.59302	6.29829	1.07275	0.125899	-0.0659793	1.07275	0.125899	-0.0659793	Similar to Metal tolerance protein 4.		#N/A	#N/A	#N/A	#N/A
Os06g0669275	Os06g0669275-00	>Os06g0669275-00	4.06058	8.63059	8.06363	7.74741	4.38985	1.08777	0.989744	-0.819542	1.08777	0.989744	-0.819542	Similar to MEE44 (maternal effect embryo arrest 44); nucleotidyltransferase.		#N/A	#N/A	#N/A	#N/A
Os01g0695700	Os01g0695700-00	>Os01g0695700-00	3.90469	9.05237	2.18205	1.61553	1.86519	1.21309	-0.839524	0.207315	1.21309	-0.839524	0.207315	Similar to MDR-like ABC transporter.		#N/A	#N/A	#N/A	#N/A
Os05g0404700	Os05g0404700-01	>Os05g0404700-01	1.97744	5.99314	0	199.2	218.057	1.59968	#NUM!	0.130488	1.59968	#NUM!	0.130488	Similar to MBD1.		0.320995	exon (Os05g0404700, exon 2 of 2)	1493	Os05g0404700
Os11g0549655	Os11g0549655-01	>Os11g0549655-01	6.18182	12.4164	7.16132	5.74929	7.1162	1.00614	0.212194	0.307723	1.00614	0.212194	0.307723	Similar to maf-like protein CV_0124.		0.0148915	promoter-TSS (EPlOsAg00000048800)	147	Os11g0549655
Os04g0304400	Os04g0304400-01	>Os04g0304400-01	2.27714	6.15956	1.9417	2.61434	2.32139	1.4356	-0.229903	-0.171458	1.4356	-0.229903	-0.171458	Similar to MADS-box protein AGL16-II.		#N/A	#N/A	#N/A	#N/A
Os01g0547000	Os01g0547000-01	>Os01g0547000-01	3.43936	7.14806	3.26513	2.61374	1.76082	1.05541	-0.0749997	-0.569868	1.05541	-0.0749997	-0.569868	Similar to LRR19.		0.98206	exon (Os01g0547000, exon 2 of 6)	1313	Os01g0547000
Os01g0511000	Os01g0511000-01	>Os01g0511000-01	8.71694	72.964	5.83375	288.472	194.03	3.06529	-0.579398	-0.572152	3.06529	-0.579398	-0.572152	Similar to LOB domain protein 40.		-0.219574	3' UTR (Os01g0511000, exon 2 of 2)	1058	Os01g0511000
Os11g0479400	Os11g0479400-01	>Os11g0479400-01	3.82214	8.13433	2.27344	3.40771	1.96576	1.08964	-0.749504	-0.793715	1.08964	-0.749504	-0.793715	Similar to Leucine Rich Repeat family protein.		-0.278467	intron (Os11g0479300, intron 7 of 8)	3691	Os11g0479400
Os11g0606200	Os11g0606200-01	>Os11g0606200-01	0.821775	3.80082	1.17265	0	1.04973	2.2095	0.512957	#DIV/0!	2.2095	0.512957	#DIV/0!	Similar to Leucine Rich Repeat family protein, expressed.		#N/A	#N/A	#N/A	#N/A
Os01g0129600	Os01g0129600-00	>Os01g0129600-00	5.30651	27.685	6.77037	106.999	64.8324	2.38327	0.351471	-0.72281	2.38327	0.351471	-0.72281	Similar to LBD40 (LOB DOMAIN-CONTAINING PROTEIN 40).		0.417856	TTS (Os01g0129600)	1383	Os01g0129600
Os11g0108650	Os11g0108650-00	>Os11g0108650-00	2.59913	6.94245	2.58548	0	0	1.41742	-0.00759665	#DIV/0!	1.41742	-0.00759665	#DIV/0!	Similar to Laccase-23.		#N/A	#N/A	#N/A	#N/A
Os08g0466200	Os08g0466200-01	>Os08g0466200-01	0.794241	2.18758	1.13852	0	0	1.46169	0.519511	#DIV/0!	1.46169	0.519511	#DIV/0!	Similar to KUP-related potassium transporter.		#N/A	#N/A	#N/A	#N/A
Os05g0214100	Os05g0214100-01	>Os05g0214100-01	1.73413	3.75709	1.33329	2.65743	3.68185	1.1154	-0.379221	0.470399	1.1154	-0.379221	0.470399	Similar to Kluyveromyces lactis strain NRRL Y-1140 chromosome F of strain NRRL Y- 1140 of Kluyveromyces lactis.		-2.61189	TTS (Os05g0214100)	1784	Os05g0214100
Os06g0113800	Os06g0113800-00	>Os06g0113800-00	1.74397	3.8636	0	2.69427	0	1.14757	#NUM!	#NUM!	1.14757	#NUM!	#NUM!	Similar to Kinetechore (Skp1p-like) protein-like.		#NUM!	Intergenic	-2723	Os06g0113800
Os06g0645400	Os06g0645400-01	>Os06g0645400-01	20.2797	42.7059	26.8094	27.3668	18.6857	1.0744	0.402703	-0.550492	1.0744	0.402703	-0.550492	Similar to Isoleucine-tRNA ligase-like protein.		#NUM!	promoter-TSS (Os06g0645400)	-952	Os06g0645400
Os02g0174100	Os02g0174100-01	>Os02g0174100-01	2.39164	5.57684	3.27646	6.21876	3.65414	1.22145	0.454138	-0.767095	1.22145	0.454138	-0.767095	Similar to Isoform 2 of Squamosa promoter-binding-like protein 4.		#NUM!	TTS (Os02g0174100)	1145	Os02g0174100
Os04g0474800	Os04g0474800-02	>Os04g0474800-02	67.5081	141.075	80.0735	75.9732	57.8194	1.06333	0.246264	-0.393937	1.06333	0.246264	-0.393937	Similar to Isoform 2 of Beta-glucosidase 12.		#N/A	#N/A	#N/A	#N/A
Os05g0393700	Os05g0393700-01	>Os05g0393700-01	4.02258	9.29073	6.34576	7.46891	7.30425	1.20767	0.657672	-0.0321616	1.20767	0.657672	-0.0321616	Similar to Isoamylase-type starch debranching enzyme ISO2.		0.649182	Intergenic	-1194	Os05g0393700
Os02g0649900	Os02g0649900-00	>Os02g0649900-00	1.3033	34.3443	1.40289	1.02836	2.29757	4.71983	0.106233	1.15976	4.71983	0.106233	1.15976	Similar to Iron-phytosiderophore transporter protein yellow stripe 1.		#N/A	#N/A	#N/A	#N/A
Os04g0406300	Os04g0406300-01	>Os04g0406300-01	5.61614	11.4344	7.84354	0	6.09019	1.02573	0.481926	#DIV/0!	1.02573	0.481926	#DIV/0!	Similar to Integral membrane protein.		0.642923	TTS (Os04g0406300)	763	Os04g0406300
Os11g0216900	Os11g0216900-02	>Os11g0216900-02	13.7969	32.991	25.9996	4.38379	2.38107	1.25773	0.914145	-0.880569	1.25773	0.914145	-0.880569	Similar to IDI2.		0.702424	intron (Os11g0216900, intron 1 of 8)	225	Os11g0216900
Os11g0216900	Os11g0216900-03	>Os11g0216900-03	14.8548	35.2408	25.7164	5.02971	2.74471	1.24632	0.79176	-0.873821	1.24632	0.79176	-0.873821	Similar to IDI2.		0.702424	intron (Os11g0216900, intron 1 of 8)	225	Os11g0216900
Os11g0216900	Os11g0216900-01	>Os11g0216900-01	13.9931	37.582	25.9422	4.41722	2.90595	1.42533	0.890585	-0.604129	1.42533	0.890585	-0.604129	Similar to IDI2.		0.702424	intron (Os11g0216900, intron 1 of 8)	225	Os11g0216900
Os11g0112000	Os11g0112000-01	>Os11g0112000-01	34.0167	87.4556	34.0049	712.231	722.993	1.36231	-0.000500541	0.0216364	1.36231	-0.000500541	0.0216364	Similar to Hypoxia induced protein conserved region containing protein, expressed.		#N/A	#N/A	#N/A	#N/A
Os01g0588100	Os01g0588100-00	>Os01g0588100-00	17.7695	43.0421	19.7905	4.77053	9.84865	1.27635	0.155405	1.04578	1.27635	0.155405	1.04578	Similar to Hypersensitive-induced response protein.		#N/A	#N/A	#N/A	#N/A
Os03g0118800	Os03g0118800-01	>Os03g0118800-01	2.35116	4.77722	2.00948	2.32353	2.49162	1.0228	-0.226551	0.100766	1.0228	-0.226551	0.100766	Similar to Hydroxymethylglutaryl-CoA synthase.		-0.412219	Intergenic	-1670	Os03g0118800
Os07g0538000	Os07g0538000-01	>Os07g0538000-01	9.02181	18.3743	14.589	41.496	121.008	1.0262	0.693392	1.54406	1.0262	0.693392	1.54406	Similar to hydrolase, hydrolyzing O-glycosyl compounds.		-1.86343	promoter-TSS (Os07g0538000)	-458	Os07g0538000
Os11g0117900	Os11g0117900-01	>Os11g0117900-01	15.3887	31.6838	18.1292	10.0298	5.5849	1.04187	0.236444	-0.844689	1.04187	0.236444	-0.844689	Similar to Hydrolase, alpha/beta fold family protein, expressed.		#N/A	#N/A	#N/A	#N/A
Os03g0732700	Os03g0732700-01	>Os03g0732700-01	10.4702	22.0264	7.62561	7.73268	7.44502	1.07294	-0.457364	-0.0546928	1.07294	-0.457364	-0.0546928	Similar to Homeodomain protein JUBEL1.		0.867889	promoter-TSS (EPlOsAg00000035375)	741	Os03g0732700
Os10g0480200	Os10g0480200-03	>Os10g0480200-03	4.04274	10.9179	4.39441	9.27966	6.59209	1.43329	0.120336	-0.493336	1.43329	0.120336	-0.493336	Similar to Homeobox-leucine zipper protein HOX9.		-1.18305	intron (Os10g0480350, intron 4 of 13)	316	Os10g0480200
Os06g0160100	Os06g0160100-00	>Os06g0160100-00	31.5592	105.422	48.3466	19.1272	28.0314	1.74004	0.615354	0.551418	1.74004	0.615354	0.551418	Similar to Histones H3 and H4 (ISS).		0.642923	promoter-TSS (Os06g0160001)	139	Os06g0160100
Os06g0159450	Os06g0159450-00	>Os06g0159450-00	39.2588	102.62	57.8299	24.6805	29.8669	1.38622	0.5588	0.275176	1.38622	0.5588	0.275176	Similar to Histone H3.		#N/A	#N/A	#N/A	#N/A
Os01g0118600	Os01g0118600-00	>Os01g0118600-00	6.70759	16.9622	9.47641	6.65664	5.26174	1.33846	0.498546	-0.339254	1.33846	0.498546	-0.339254	Similar to Hga5 protein.		0.841827	Intergenic	4473	Os01g0118600
Os01g0190400	Os01g0190400-02	>Os01g0190400-02	1.38541	4.23871	1.81388	4.6712	3.94742	1.61331	0.388766	-0.242883	1.61331	0.388766	-0.242883	Similar to Hexokinase.		0.239858	promoter-TSS (Os01g0190400)	-905	Os01g0190400
Os10g0439800	Os10g0439800-00	>Os10g0439800-00	1.506	3.1793	2.24678	48.6104	29.434	1.07799	0.577137	-0.723781	1.07799	0.577137	-0.723781	Similar to H0813E03.1 protein.		0.960999	exon (Os10g0439800, exon 1 of 2)	684	Os10g0439800
Os04g0646000	Os04g0646000-00	>Os04g0646000-00	1.84193	5.99738	0	3.94198	0	1.70311	#NUM!	#NUM!	1.70311	#NUM!	#NUM!	Similar to H0811D08.6 protein.		#N/A	#N/A	#N/A	#N/A
Os04g0420600	Os04g0420600-00	>Os04g0420600-00	1.20162	3.87596	0	1.01957	1.79533	1.68957	#NUM!	0.816288	1.68957	#NUM!	0.816288	Similar to H0525E10.2 protein.		#N/A	#N/A	#N/A	#N/A
Os03g0594600	Os03g0594600-00	>Os03g0594600-00	5.4821	29.2497	9.64486	2.33901	23.4027	2.41562	0.815032	3.32271	2.41562	0.815032	3.32271	Similar to H0523F07.7 protein.		#N/A	#N/A	#N/A	#N/A
Os04g0456200	Os04g0456200-00	>Os04g0456200-00	1.91191	4.01552	1.80245	0	2.73636	1.07057	-0.0850554	#DIV/0!	1.07057	-0.0850554	#DIV/0!	Similar to H0523F07.6 protein.		#N/A	#N/A	#N/A	#N/A
Os04g0455700	Os04g0455700-00	>Os04g0455700-00	2.8264	8.29839	2.46977	8.73236	7.85133	1.55387	-0.194589	-0.153435	1.55387	-0.194589	-0.153435	Similar to H0523F07.3 protein.		-0.985108	promoter-TSS (Os04g0455700)	-99	Os04g0455700
Os04g0481500	Os04g0481500-00	>Os04g0481500-00	8.09211	18.4225	5.92948	7.41008	0	1.18688	-0.44861	#NUM!	1.18688	-0.44861	#NUM!	Similar to H0510A06.6 protein.		0.0799866	promoter-TSS (Os04g0481500)	95	Os04g0481500
Os07g0104750	Os07g0104750-00	>Os07g0104750-00	16.1714	50.4565	30.8293	7.68291	0	1.6416	0.930858	#NUM!	1.6416	0.930858	#NUM!	Similar to H0502G05.13 protein.		#N/A	#N/A	#N/A	#N/A
Os04g0404400	Os04g0404400-01	>Os04g0404400-01	3.3541	11.6494	2.75638	13.0981	23.6192	1.79626	-0.283151	0.850603	1.79626	-0.283151	0.850603	Similar to H0502B11.4 protein.		0.91793	Intergenic	-1221	Os04g0404400
Os04g0641700	Os04g0641700-00	>Os04g0641700-00	7.34863	21.1401	12.6539	2.56725	3.08852	1.52443	0.784035	0.266692	1.52443	0.784035	0.266692	Similar to H0423H10.4 protein.		#N/A	#N/A	#N/A	#N/A
Os04g0630600	Os04g0630600-00	>Os04g0630600-00	1.7921	6.01549	2.39579	17.8799	26.9829	1.74703	0.41885	0.593707	1.74703	0.41885	0.593707	Similar to H0323C08.16 protein.		-0.389499	intron (Os04g0630600, intron 4 of 5)	2274	Os04g0630600
Os04g0672300	Os04g0672300-01	>Os04g0672300-01	13.6233	28.2288	14.1124	4.87063	3.45301	1.05109	0.0508871	-0.496254	1.05109	0.0508871	-0.496254	Similar to H0322F07.3 protein.		#NUM!	intron (Os04g0672300, intron 4 of 5)	2163	Os04g0672300
Os04g0634800	Os04g0634800-01	>Os04g0634800-01	10.8307	23.3564	8.70276	108.452	88.3946	1.10869	-0.315582	-0.295027	1.10869	-0.315582	-0.295027	Similar to H0315F07.8 protein.		0.0214344	TTS (Os04g0634800)	660	Os04g0634800
Os04g0635100	Os04g0635100-00	>Os04g0635100-00	2.75242	54.2915	3.65588	264.631	171.87	4.30195	0.409518	-0.622664	4.30195	0.409518	-0.622664	Similar to H0315F07.12 protein.		#N/A	#N/A	#N/A	#N/A
Os04g0438101	Os04g0438101-00	>Os04g0438101-00	3.61166	9.49363	2.78995	5.83014	6.74663	1.3943	-0.372423	0.210637	1.3943	-0.372423	0.210637	Similar to H0315A08.9 protein.		#N/A	#N/A	#N/A	#N/A
Os04g0629400	Os04g0629400-01	>Os04g0629400-01	0.986861	4.32529	0	0	0	2.13188	#NUM!	#DIV/0!	2.13188	#NUM!	#DIV/0!	Similar to H0303G06.19 protein.		#N/A	#N/A	#N/A	#N/A
Os05g0447800	Os05g0447800-00	>Os05g0447800-00	2.26102	5.83986	3.32251	4.59792	10.22	1.36896	0.5553	1.15234	1.36896	0.5553	1.15234	Similar to H0212B02.6 protein.		#N/A	#N/A	#N/A	#N/A
Os04g0650500	Os04g0650500-01	>Os04g0650500-01	2.99861	6.02165	2.14895	2.03645	3.01154	1.00586	-0.480662	0.564445	1.00586	-0.480662	0.564445	Similar to H0212B02.11 protein.		#NUM!	TTS (Os04g0650600)	2452	Os04g0650500
Os04g0562800	Os04g0562800-00	>Os04g0562800-00	1.48707	3.01318	1.23045	1.45294	0	1.01881	-0.273287	#NUM!	1.01881	-0.273287	#NUM!	Similar to H0211B05.8 protein.		0.458498	exon (Os04g0562800, exon 2 of 4)	667	Os04g0562800
Os04g0249500	Os04g0249500-00	>Os04g0249500-00	0.912936	2.11642	1.1677	0	0	1.21304	0.355084	#DIV/0!	1.21304	0.355084	#DIV/0!	Similar to H0211A12.6 protein.		#N/A	#N/A	#N/A	#N/A
Os04g0310200	Os04g0310200-00	>Os04g0310200-00	12.9676	25.89	13.756	0	3.81536	0.997483	0.0851495	#DIV/0!	0.997483	0.0851495	#DIV/0!	Similar to H0211A12.13 protein.		#N/A	#N/A	#N/A	#N/A
Os02g0802500	Os02g0802500-01	>Os02g0802500-01	3.48923	20.2781	3.38476	563.245	681.426	2.53894	-0.0438552	0.274794	2.53894	-0.0438552	0.274794	Similar to H(+)-translocating (Pyrophosphate-ENERGIZED) inorganic pyrophosphatase beta-1 polypeptide (EC 3.6.1.1) (Fragment).		#N/A	#N/A	#N/A	#N/A
Os09g0563300	Os09g0563300-01	>Os09g0563300-01	1.13361	2.28218	1.54047	1.96101	1.3634	1.00949	0.442446	-0.524388	1.00949	0.442446	-0.524388	Similar to GroEL-like chaperone, ATPase.		#N/A	#N/A	#N/A	#N/A
Os10g0532000	Os10g0532000-01	>Os10g0532000-01	1.66577	3.59658	1.78493	2.60671	1.57918	1.11044	0.0996783	-0.723054	1.11044	0.0996783	-0.723054	Similar to GRAB2 protein.		0.239858	intron (Os10g0532000, intron 1 of 3)	1187	Os10g0532000
Os07g0445800	Os07g0445800-00	>Os07g0445800-00	7.69126	19.3158	9.14192	0	0	1.32849	0.249277	#DIV/0!	1.32849	0.249277	#DIV/0!	Similar to Glycolipid transfer protein-like.		#N/A	#N/A	#N/A	#N/A
Os10g0452500	Os10g0452500-00	>Os10g0452500-00	4.16098	8.46467	5.19334	2.5413	2.39088	1.02453	0.319739	-0.088025	1.02453	0.319739	-0.088025	Similar to Glycine-rich protein precursor.		-0.219574	promoter-TSS (Os10g0452500)	-757	Os10g0452500
Os03g0129300	Os03g0129300-01	>Os03g0129300-01	1.15203	2.43844	1.31542	2.9823	2.21407	1.08178	0.191345	-0.429725	1.08178	0.191345	-0.429725	Similar to Glyceraldehyde-3-phosphate dehydrogenase (EC 1.2.1.13) (Fragment).		#N/A	#N/A	#N/A	#N/A
Os01g0933900	Os01g0933900-02	>Os01g0933900-02	4.23461	10.8174	8.32694	22.7883	22.7171	1.35305	0.975557	-0.00451463	1.35305	0.975557	-0.00451463	Similar to Glutathione transferase III(B) (EC 2.5.1.18).		-3.67901	promoter-TSS (Os01g0933900)	-895	Os01g0933900
Os01g0933900	Os01g0933900-01	>Os01g0933900-01	5.14323	11.8613	8.637	24.1148	25.6779	1.20552	0.747856	0.0906084	1.20552	0.747856	0.0906084	Similar to Glutathione transferase III(B) (EC 2.5.1.18).		-3.67901	promoter-TSS (Os01g0933900)	-895	Os01g0933900
Os04g0543900	Os04g0543900-01	>Os04g0543900-01	21.351	44.1644	24.6862	12.1509	44.4255	1.04858	0.209401	1.87032	1.04858	0.209401	1.87032	Similar to glutamic dehydrogenase1.		#NUM!	Intergenic	-1081	Os04g0543900
Os01g0151500	Os01g0151500-00	>Os01g0151500-00	3.26188	7.03731	3.08192	2.82568	1.72632	1.10932	-0.0818743	-0.710898	1.10932	-0.0818743	-0.710898	Similar to GGT4 (GAMMA-GLUTAMYL TRANSPEPTIDASE 4); gamma-glutamyltransferase/ glutathione gamma-glutamylcysteinyltransferase.		#N/A	#N/A	#N/A	#N/A
Os09g0479000	Os09g0479000-01	>Os09g0479000-01	1.38413	2.85488	2.73603	2.02651	2.8686	1.04445	0.983105	0.50135	1.04445	0.983105	0.50135	Similar to FIMBRIATA-like protein.		-0.956539	promoter-TSS (Os09g0478900)	409	Os09g0479000
Os01g0388500	Os01g0388500-00	>Os01g0388500-00	5.42943	11.3914	3.74728	7.75575	4.85189	1.06907	-0.534957	-0.676719	1.06907	-0.534957	-0.676719	Similar to Fibronectin, type III-like fold.		#N/A	#N/A	#N/A	#N/A
Os05g0361200	Os05g0361200-02	>Os05g0361200-02	3.95177	8.14263	2.90535	5.29797	5.7126	1.043	-0.443787	0.108708	1.043	-0.443787	0.108708	Similar to Ferrochelatase.		-0.0820702	promoter-TSS (Os05g0361200)	-273	Os05g0361200
Os01g0357100	Os01g0357100-02	>Os01g0357100-02	3.99204	8.68981	3.52416	6.27003	6.49957	1.1222	-0.179847	0.0518719	1.1222	-0.179847	0.0518719	Similar to Ferredoxin-nitrite reductase.		#N/A	#N/A	#N/A	#N/A
Os01g0860601	Os01g0860601-01	>Os01g0860601-01	1.57278	3.16039	2.90815	2.19378	0	1.00679	0.886785	#NUM!	1.00679	0.886785	#NUM!	Similar to Ferredoxin, root R-B1.		#N/A	#N/A	#N/A	#N/A
Os03g0722800	Os03g0722800-01	>Os03g0722800-01	4.44682	9.37364	7.21853	7.03187	11.5104	1.07584	0.698931	0.710958	1.07584	0.698931	0.710958	Similar to F-box domain containing protein.		-0.0940428	5' UTR (Os03g0722800, exon 1 of 7)	333	Os03g0722800
Os01g0159200	Os01g0159200-01	>Os01g0159200-01	27.7536	92.254	37.1542	12.2588	6.38321	1.73294	0.42085	-0.941464	1.73294	0.42085	-0.941464	Similar to Fasciclin-like protein FLA18.		#N/A	#N/A	#N/A	#N/A
Os01g0737800	Os01g0737800-01	>Os01g0737800-01	4.99732	16.4467	8.3814	16.8362	16.2731	1.71857	0.746037	-0.0490774	1.71857	0.746037	-0.0490774	Similar to Farnesyltransferase beta subunit.		0.195464	3' UTR (Os01g0737800, exon 6 of 10)	2499	Os01g0737800
Os06g0108600	Os06g0108600-00	>Os06g0108600-00	13.9298	30.8464	24.3001	0	1.70177	1.14693	0.802788	#DIV/0!	1.14693	0.802788	#DIV/0!	Similar to Expansin-A17.		#N/A	#N/A	#N/A	#N/A
Os03g0333300	Os03g0333300-02	>Os03g0333300-02	16.9392	194.641	9.03832	18.9389	10.3806	3.52238	-0.906239	-0.867463	3.52238	-0.906239	-0.867463	Similar to eukaryotic translation initiation factor 2 beta subunit.		#N/A	#N/A	#N/A	#N/A
Os01g0355800	Os01g0355800-00	>Os01g0355800-00	2.21193	11.7623	3.19943	0	0	2.41079	0.532509	#DIV/0!	2.41079	0.532509	#DIV/0!	Similar to Esterase PIR7A.		#N/A	#N/A	#N/A	#N/A
Os01g0939700	Os01g0939700-02	>Os01g0939700-02	14.032	30.2652	14.611	10.346	11.2576	1.10894	0.0583343	0.121826	1.10894	0.0583343	0.121826	Similar to esterase D.		#N/A	#N/A	#N/A	#N/A
Os01g0313300	Os01g0313300-01	>Os01g0313300-01	10.6738	27.8298	13.0404	681.549	583.585	1.38256	0.288914	-0.223875	1.38256	0.288914	-0.223875	Similar to EREBP-3 protein (Fragment).		#N/A	#N/A	#N/A	#N/A
Os02g0608900	Os02g0608900-01	>Os02g0608900-01	2.89076	19.4024	4.63819	3.83535	4.69313	2.74671	0.682113	0.291192	2.74671	0.682113	0.291192	Similar to Epstein-Barr virus (B95-8 isolate) U2-IR2 domain encoding nuclear protein EBNA2, complete cds.		0.365389	promoter-TSS (Os02g0608900)	-313	Os02g0608900
Os02g0570400	Os02g0570400-01	>Os02g0570400-01	2.19685	7.15246	2.53299	76.264	76.6009	1.703	0.205405	0.00635914	1.703	0.205405	0.00635914	Similar to Ent-kaurene synthase 1A.		-1.3895	Intergenic	-3605	Os02g0570400
Os06g0569500	Os06g0569500-01	>Os06g0569500-01	4.33291	10.2382	4.67522	151.029	145.599	1.24055	0.109698	-0.0528251	1.24055	0.109698	-0.0528251	Similar to Ent-kaurene oxidase 1 (Fragment).		0.692963	Intergenic	-4994	Os06g0569500
Os02g0115900	Os02g0115900-03	>Os02g0115900-03	45.2615	118.855	52.1374	42.976	40.7042	1.39285	0.204034	-0.0783535	1.39285	0.204034	-0.0783535	Similar to Endosperm lumenal binding protein.		-1.80454	promoter-TSS (Os02g0115900)	-843	Os02g0115900
Os01g0610600	Os01g0610600-02	>Os01g0610600-02	2.29825	11.8923	2.40224	0.767192	4.57442	2.37142	0.0638446	2.57593	2.37142	0.0638446	2.57593	Similar to endonuclease/exonuclease/phosphatase family protein.		0.224033	intron (Os01g0610600, intron 7 of 14)	3123	Os01g0610600
Os08g0425300	Os08g0425300-00	>Os08g0425300-00	1.21159	2.49955	1.29625	0	0	1.04477	0.0974424	#DIV/0!	1.04477	0.0974424	#DIV/0!	Similar to Endoglucanase 21.		#N/A	#N/A	#N/A	#N/A
Os03g0744800	Os03g0744800-02	>Os03g0744800-02	17.1234	43.9182	25.1804	67.8069	72.1929	1.35885	0.556332	0.0904249	1.35885	0.556332	0.0904249	Similar to emp24/gp25L/p24 protein-related.		#N/A	#N/A	#N/A	#N/A
Os11g0670700	Os11g0670700-00	>Os11g0670700-00	3.20364	7.24305	5.65893	6.34306	9.26757	1.17689	0.820817	0.547012	1.17689	0.820817	0.547012	Similar to EAP30 family protein.		#N/A	#N/A	#N/A	#N/A
Os02g0474300	Os02g0474300-01	>Os02g0474300-01	4.01377	13.6186	2.75602	4.19974	2.5607	1.76255	-0.542372	-0.713762	1.76255	-0.542372	-0.713762	Similar to DNA topoisomerase.		#N/A	#N/A	#N/A	#N/A
Os03g0639200	Os03g0639200-01	>Os03g0639200-01	13.2559	41.1462	10.7395	37.0177	19.6154	1.63412	-0.303708	-0.916229	1.63412	-0.303708	-0.916229	Similar to DIRP family protein, expressed.		0.622885	intron (Os03g0639200, intron 6 of 9)	4481	Os03g0639200
Os12g0576700	Os12g0576700-01	>Os12g0576700-01	13.7922	28.736	13.8037	69.3697	36.4872	1.05901	0.00120242	-0.926915	1.05901	0.00120242	-0.926915	Similar to Diphosphonucleotide phosphatase 1 precursor.		-0.389499	exon (Os12g0576700, exon 11 of 13)	2663	Os12g0576700
Os01g0765000	Os01g0765000-02	>Os01g0765000-02	0.781077	3.66991	0	3.41913	2.54707	2.23221	#NUM!	-0.424791	2.23221	#NUM!	-0.424791	Similar to deoxycytidylate deaminase.		-0.705001	promoter-TSS (Os01g0765000)	2747	Os01g0765000
Os01g0848200	Os01g0848200-02	>Os01g0848200-02	1.97964	5.88619	2.95488	1.30379	0	1.5721	0.577861	#NUM!	1.5721	0.577861	#NUM!	Similar to Delta 1-pyrroline-5-carboxylate synthetase (P5CS) [Includes: Glutamate 5-kinase (EC 2.7.2.11) (Gamma-glutamyl kinase) (GK); Gamma-glutamyl phosphate reductase (GPR) (EC 1.2.1.41) (Glutamate-5-semialdehyde dehydrogenase) (Glutamyl-gamma-semialdehyde dehydrogenase)].		#N/A	#N/A	#N/A	#N/A
Os01g0848200	Os01g0848200-01	>Os01g0848200-01	2.23538	6.07537	2.66706	0	0.921982	1.44245	0.25473	#DIV/0!	1.44245	0.25473	#DIV/0!	Similar to Delta 1-pyrroline-5-carboxylate synthetase (P5CS) [Includes: Glutamate 5-kinase (EC 2.7.2.11) (Gamma-glutamyl kinase) (GK); Gamma-glutamyl phosphate reductase (GPR) (EC 1.2.1.41) (Glutamate-5-semialdehyde dehydrogenase) (Glutamyl-gamma-semialdehyde dehydrogenase)].		#N/A	#N/A	#N/A	#N/A
Os05g0472200	Os05g0472200-02	>Os05g0472200-02	2.01147	5.69609	2.3829	3.665	2.82442	1.50172	0.244468	-0.375859	1.50172	0.244468	-0.375859	Similar to dehydration-responsive family protein.		-0.0675706	exon (Os05g0472250, exon 8 of 8)	934	Os05g0472200
Os02g0797100	Os02g0797100-00	>Os02g0797100-00	3.19355	12.3806	4.26566	7.75534	8.94848	1.95485	0.417608	0.206453	1.95485	0.417608	0.206453	Similar to Dehydration responsive element binding protein 2B (DREB2B protein).		0.0434607	Intergenic	-1033	Os02g0797100
Os07g0245100	Os07g0245100-01	>Os07g0245100-01	54.4153	170.415	79.6719	78.124	78.6305	1.64697	0.550059	0.00932321	1.64697	0.550059	0.00932321	Similar to Cytosine deaminase (EC 3.5.4.1).		0.844557	Intergenic	-4281	Os07g0245100
Os09g0403300	Os09g0403300-00	>Os09g0403300-00	2.42096	7.2192	1.3269	5.85295	7.3535	1.57626	-0.86752	0.329267	1.57626	-0.86752	0.329267	Similar to cytochrome P450.		#NUM!	promoter-TSS (Os09g0403300)	-777	Os09g0403300
Os08g0106300	Os08g0106300-00	>Os08g0106300-00	0.837527	1.67095	0	2.7632	3.50198	0.996461	#NUM!	0.341831	0.996461	#NUM!	0.341831	Similar to Cytochrome P450.		#N/A	#N/A	#N/A	#N/A
Os06g0670400	Os06g0670400-00	>Os06g0670400-00	3.40311	7.24618	5.09904	6.84792	3.89527	1.09037	0.583372	-0.813943	1.09037	0.583372	-0.813943	Similar to CYP59 (CYCLOPHILIN 59); RNA binding / nucleic acid binding / peptidyl-prolyl cis-trans isomerase.		#N/A	#N/A	#N/A	#N/A
Os02g0255000	Os02g0255000-01	>Os02g0255000-01	6.84084	13.9519	5.98497	12.7048	7.89098	1.02822	-0.192829	-0.687097	1.02822	-0.192829	-0.687097	Similar to Cyclic nucleotide-gated ion channel 1.		#N/A	#N/A	#N/A	#N/A
Os05g0592300	Os05g0592300-02	>Os05g0592300-02	4.53551	21.1659	8.18015	24.7444	15.2695	2.22241	0.850863	-0.696449	2.22241	0.850863	-0.696449	Similar to Cupin, RmlC-type.		#N/A	#N/A	#N/A	#N/A
Os09g0471000	Os09g0471000-01	>Os09g0471000-01	2.09809	13.3073	0	16.2696	18.2144	2.66507	#NUM!	0.162901	2.66507	#NUM!	0.162901	Similar to cupin, RmlC-type.		#DIV/0!	Intergenic	-4962	Os09g0471000
Os06g0722650	Os06g0722650-02	>Os06g0722650-02	1.52175	31.7317	1.34891	2.42461	7.33307	4.38212	-0.173937	1.59666	4.38212	-0.173937	1.59666	Similar to CORONA.		#N/A	#N/A	#N/A	#N/A
Os07g0604400	Os07g0604400-00	>Os07g0604400-00	6.29576	15.8655	7.18114	4.0062	12.2238	1.33344	0.189832	1.60939	1.33344	0.189832	1.60939	Similar to COBRA-like protein 6.		0.195464	promoter-TSS (Os07g0604400)	-177	Os07g0604400
Os06g0490400	Os06g0490400-00	>Os06g0490400-00	2.67347	5.65672	4.81834	0	1.30264	1.08125	0.849823	#DIV/0!	1.08125	0.849823	#DIV/0!	Similar to Class III peroxidase 80.		#DIV/0!	Intergenic	2359	Os06g0490400
Os12g0111800	Os12g0111800-00	>Os12g0111800-00	1.96818	3.95694	1.85973	16.6269	34.7961	1.00752	-0.081769	1.06541	1.00752	-0.081769	1.06541	Similar to Class III peroxidase 136.		#N/A	#N/A	#N/A	#N/A
Os06g0720500	Os06g0720500-01	>Os06g0720500-01	2.65027	5.76301	1.92548	1.46467	3.41452	1.12068	-0.460921	1.22111	1.12068	-0.460921	1.22111	Similar to Class III homeodomain-leucine zipper protein.		#N/A	#N/A	#N/A	#N/A
Os09g0400200	Os09g0400200-01	>Os09g0400200-01	2.12335	4.54161	4.10693	6.63546	7.1669	1.09686	0.951718	0.111153	1.09686	0.951718	0.111153	Similar to Cinnamyl alcohol dehydrogenase (EC 1.1.1.195).		0.973071	promoter-TSS (Os09g0400350)	179	Os09g0400200
Os02g0467600	Os02g0467600-01	>Os02g0467600-01	1.9752	12.2401	1.69214	72.9962	82.7071	2.63154	-0.22315	0.18019	2.63154	-0.22315	0.18019	Similar to Cinnamate 4-hydroxylase CYP73.		#N/A	#N/A	#N/A	#N/A
Os08g0548400	Os08g0548400-00	>Os08g0548400-00	15.4917	32.7196	13.7866	149.249	90.2333	1.07866	-0.168229	-0.725989	1.07866	-0.168229	-0.725989	Similar to chaperone protein dnaJ 11.		#N/A	#N/A	#N/A	#N/A
Os04g0413500	Os04g0413500-01	>Os04g0413500-01	7.80463	19.7361	14.3546	4.26981	5.07199	1.33843	0.879111	0.24838	1.33843	0.879111	0.24838	Similar to Cell wall invertase 2.		#N/A	#N/A	#N/A	#N/A
Os05g0361000	Os05g0361000-00	>Os05g0361000-00	7.2945	50.3958	13.6294	10.3073	11.0272	2.78842	0.901841	0.0974	2.78842	0.901841	0.0974	Similar to cDNA, clone: J075083L18, full insert sequence.		-1.30704	exon (Os05g0361000, exon 1 of 2)	909	Os05g0361000
Os02g0749700	Os02g0749700-00	>Os02g0749700-00	8.05848	25.0251	6.01125	143.203	230.877	1.6348	-0.422843	0.689063	1.6348	-0.422843	0.689063	Similar to cDNA, clone: J065097H05, full insert sequence.		#N/A	#N/A	#N/A	#N/A
Os08g0125200	Os08g0125200-01	>Os08g0125200-01	1.15026	5.4393	1.82201	4.52963	2.89921	2.24146	0.663571	-0.643733	2.24146	0.663571	-0.643733	Similar to cDNA, clone: J065032N17, full insert sequence.		#N/A	#N/A	#N/A	#N/A
Os06g0142200	Os06g0142200-02	>Os06g0142200-02	3.09946	16.8673	4.42641	536.585	532.384	2.44414	0.51412	-0.0113395	2.44414	0.51412	-0.0113395	Similar to cDNA clone:J033147G13, full insert sequence.		-2.92001	promoter-TSS (Os06g0142200)	-376	Os06g0142200
Os01g0521200	Os01g0521200-01	>Os01g0521200-01	1.67702	4.50566	0	7.16131	5.11437	1.42584	#NUM!	-0.485667	1.42584	#NUM!	-0.485667	Similar to cDNA clone:J023118N19, full insert sequence.		#N/A	#N/A	#N/A	#N/A
Os12g0630750	Os12g0630750-00	>Os12g0630750-00	2.35171	4.98813	3.85622	7.81171	4.7976	1.08479	0.713477	-0.703326	1.08479	0.713477	-0.703326	Similar to cDNA clone:J023055K12, full insert sequence.		#N/A	#N/A	#N/A	#N/A
Os10g0420800	Os10g0420800-01	>Os10g0420800-01	1.57404	3.45769	0	0	0	1.13534	#NUM!	#DIV/0!	1.13534	#NUM!	#DIV/0!	Similar to cDNA clone:J013149A17, full insert sequence.		#N/A	#N/A	#N/A	#N/A
Os02g0522100	Os02g0522100-02	>Os02g0522100-02	3.01115	9.43075	1.48362	2.59602	1.97124	1.64706	-1.02119	-0.397198	1.64706	-1.02119	-0.397198	Similar to cDNA clone:J013126H19, full insert sequence.		#N/A	#N/A	#N/A	#N/A
Os02g0801255	Os02g0801255-00	>Os02g0801255-00	18.7174	109.347	22.6001	16.7203	26.6048	2.54646	0.271949	0.670086	2.54646	0.271949	0.670086	Similar to cDNA clone:J013118P06, full insert sequence.		#N/A	#N/A	#N/A	#N/A
Os04g0226400	Os04g0226400-03	>Os04g0226400-03	1.26968	6.48088	2.19924	1.1935	1.33577	2.35172	0.79254	0.162473	2.35172	0.79254	0.162473	Similar to cDNA clone:J013044J21, full insert sequence.		0.610501	3' UTR (Os04g0226400, exon 6 of 9)	2668	Os04g0226400
Os12g0264500	Os12g0264500-04	>Os12g0264500-04	1.84911	4.29666	2.88756	1.67065	1.59859	1.21638	0.64302	-0.0636096	1.21638	0.64302	-0.0636096	Similar to cDNA clone:J013000A22, full insert sequence.		0.417856	exon (Os12g0264500, exon 12 of 18)	7162	Os12g0264500
Os10g0439100	Os10g0439100-00	>Os10g0439100-00	5.48888	12.0823	8.33535	3.42759	3.58295	1.13831	0.602731	0.0639534	1.13831	0.602731	0.0639534	Similar to cDNA clone:002-180-G03, full insert sequence.		#N/A	#N/A	#N/A	#N/A
Os05g0456300	Os05g0456300-02	>Os05g0456300-02	1.93293	3.89616	1.0052	1.39319	3.17692	1.01126	-0.943307	1.18924	1.01126	-0.943307	1.18924	Similar to cDNA clone:001-207-F04, full insert sequence.		0.573975	TTS (Os05g0456100)	347	Os05g0456300
Os05g0554000	Os05g0554000-01	>Os05g0554000-01	3.25038	8.14279	3.55457	48.5057	65.9798	1.32491	0.129067	0.44387	1.32491	0.129067	0.44387	Similar to cDNA clone:001-123-D07, full insert sequence.		#N/A	#N/A	#N/A	#N/A
Os08g0389700	Os08g0389700-03	>Os08g0389700-03	8.41012	17.337	12.001	36.8013	28.0554	1.04366	0.512956	-0.391478	1.04366	0.512956	-0.391478	Similar to cDNA clone:001-103-F02, full insert sequence.		0.862888	intron (Os08g0389700, intron 1 of 12)	311	Os08g0389700
Os08g0526300	Os08g0526300-01	>Os08g0526300-01	2.59421	6.40344	4.40983	4.13264	6.40599	1.30355	0.765428	0.632358	1.30355	0.765428	0.632358	Similar to cDNA clone:001-038-D09, full insert sequence.		0.417856	promoter-TSS (Os08g0526300)	-345	Os08g0526300
Os06g0543400	Os06g0543400-01	>Os06g0543400-01	6.95351	17.547	13.076	6.17774	4.68766	1.33541	0.911108	-0.398211	1.33541	0.911108	-0.398211	Similar to CBL-interacting serine/threonine-protein kinase 11 (EC 2.7.1.37) (SOS2-like protein kinase PKS5) (SOS-interacting protein 4) (SNF1- related kinase 3.22).		0.224033	Intergenic	-1362	Os06g0543400
Os03g0319400	Os03g0319400-03	>Os03g0319400-03	2.74322	5.69797	4.65479	0	0	1.05458	0.762846	#DIV/0!	1.05458	0.762846	#DIV/0!	Similar to CBL-interacting protein kinase 3.		#N/A	#N/A	#N/A	#N/A
Os04g0607500	Os04g0607500-02	>Os04g0607500-02	2.03057	10.9885	1.30224	0	0	2.43604	-0.640889	#DIV/0!	2.43604	-0.640889	#DIV/0!	Similar to Cation transporter HKT4.		#N/A	#N/A	#N/A	#N/A
Os10g0476300	Os10g0476300-01	>Os10g0476300-01	3.62041	20.1298	6.51573	3.22456	13.5978	2.47511	0.847774	2.0762	2.47511	0.847774	2.0762	Similar to casein kinase I isoform delta-like.		0.636036	exon (Os10g0476300, exon 2 of 4)	454	Os10g0476300
Os02g0832000	Os02g0832000-01	>Os02g0832000-01	1.09357	4.6637	1.93644	0	0	2.09243	0.824361	#DIV/0!	2.09243	0.824361	#DIV/0!	Similar to Calmodulin-like-domain protein kinase CPK2.		#N/A	#N/A	#N/A	#N/A
Os01g0716200	Os01g0716200-02	>Os01g0716200-02	4.97774	9.93973	5.61108	3.49291	3.30185	0.997716	0.172788	-0.0811549	0.997716	0.172788	-0.0811549	Similar to Calmodulin binding protein.		0.573975	intron (Os01g0716200, intron 3 of 6)	1502	Os01g0716200
Os03g0789000	Os03g0789000-00	>Os03g0789000-00	2.26758	5.41668	2.28126	0	6.03758	1.25626	0.00867743	#DIV/0!	1.25626	0.00867743	#DIV/0!	Similar to Calcium-dependent protein kinase.		-1.05607	intron (Os03g0789000, intron 1 of 7)	759	Os03g0789000
Os01g0696000	Os01g0696000-01	>Os01g0696000-01	1.3716	4.91706	0	0	1.57075	1.84194	#NUM!	#DIV/0!	1.84194	#NUM!	#DIV/0!	Similar to Calcium-activated outward-rectifying potassium channel 1 (AtKCO1).		#N/A	#N/A	#N/A	#N/A
Os05g0150800	Os05g0150800-02	>Os05g0150800-02	25.8512	85.5291	36.6869	72.506	56.9764	1.72618	0.505034	-0.347736	1.72618	0.505034	-0.347736	Similar to C-1-tetrahydrofolate synthase, cytoplasmic.		#NUM!	promoter-TSS (Os05g0150800)	679	Os05g0150800
Os01g0935800	Os01g0935800-01	>Os01g0935800-01	3.46383	29.0116	6.21579	2.78484	4.444	3.06619	0.84357	0.674264	3.06619	0.84357	0.674264	Similar to BRASSINOSTEROID INSENSITIVE 1-associated receptor kinase 1.		#N/A	#N/A	#N/A	#N/A
Os07g0654700	Os07g0654700-00	>Os07g0654700-00	1.79749	9.47191	1.83136	1.53199	1.49252	2.39767	0.0269317	-0.0376566	2.39767	0.0269317	-0.0376566	Similar to BLE2 protein.		#N/A	#N/A	#N/A	#N/A
Os10g0163040	Os10g0163040-01	>Os10g0163040-01	1.60499	3.79591	3.02287	0	0	1.24188	0.913355	#DIV/0!	1.24188	0.913355	#DIV/0!	Similar to Blast resistance protein.		#N/A	#N/A	#N/A	#N/A
Os02g0127000	Os02g0127000-02	>Os02g0127000-02	26.9278	61.1877	43.7377	35.8228	39.3706	1.18415	0.699781	0.136241	1.18415	0.699781	0.136241	Similar to binding.		#N/A	#N/A	#N/A	#N/A
Os01g0128100	Os01g0128100-01	>Os01g0128100-01	1.41702	3.70889	2.0048	2.15888	1.70825	1.38813	0.500598	-0.337764	1.38813	0.500598	-0.337764	Similar to Bifunctional nuclease (Fragment).		#N/A	#N/A	#N/A	#N/A
Os02g0219200	Os02g0219200-01	>Os02g0219200-01	6.08771	15.8656	10.9984	3.15425	2.90383	1.38193	0.853322	-0.11934	1.38193	0.853322	-0.11934	Similar to Beta-galactosidase precursor (EC 3.2.1.23) (Lactase) (Acid beta- galactosidase) (Exo-(1-->4)-beta-D-galactanase).		0.924816	promoter-TSS (Os02g0219200)	-780	Os02g0219200
Os06g0710700	Os06g0710700-01	>Os06g0710700-01	16.6841	44.2755	24.2735	13.29	12.4114	1.40803	0.540908	-0.0986752	1.40803	0.540908	-0.0986752	Similar to Benzoyl coenzyme A: benzyl alcohol benzoyl transferase (Benzoyl- CoA:benzyl alcohol/phenylethanol benzoyltransferase).		0.294999	exon (Os06g0710700, exon 1 of 1)	498	Os06g0710700
Os07g0588400	Os07g0588400-00	>Os07g0588400-00	5.36795	13.42	9.24947	0	2.58352	1.32194	0.784999	#DIV/0!	1.32194	0.784999	#DIV/0!	Similar to basic helix-loop-helix protein / bHLH protein.		#N/A	#N/A	#N/A	#N/A
Os11g0247000	Os11g0247000-02	>Os11g0247000-02	14.7306	30.3562	21.0565	15.817	24.0017	1.04318	0.515449	0.601661	1.04318	0.515449	0.601661	Similar to Auxin-inducible protein.		-2.5415	promoter-TSS (Os11g0247000)	-747	Os11g0247000
Os02g0762800	Os02g0762800-00	>Os02g0762800-00	1.87672	5.33208	1.8975	1.06798	0	1.50649	0.0158865	#NUM!	1.50649	0.0158865	#NUM!	Similar to ATRAD54/CHR25 (ARABIDOPSIS HOMOLOG OF RAD54); ATP binding / DNA binding / helicase.		#N/A	#N/A	#N/A	#N/A
Os03g0861300	Os03g0861300-01	>Os03g0861300-01	2.8251	11.8951	5.61459	1.17822	0	2.07399	0.990879	#NUM!	2.07399	0.990879	#NUM!	Similar to Aquaporin.		0.432503	Intergenic	2697	Os03g0861300
Os05g0569400	Os05g0569400-01	>Os05g0569400-01	1.29759	3.21219	1.1687	7.17706	5.46641	1.30772	-0.15093	-0.392799	1.30772	-0.15093	-0.392799	Similar to apospory-associated protein C.		#N/A	#N/A	#N/A	#N/A
Os07g0659600	Os07g0659600-00	>Os07g0659600-00	3.25557	10.1928	2.61686	0	0	1.64657	-0.315073	#DIV/0!	1.64657	-0.315073	#DIV/0!	Similar to annexin-like protein RJ4.		#N/A	#N/A	#N/A	#N/A
Os01g0831900	Os01g0831900-01	>Os01g0831900-01	1.31218	10.3076	1.21685	1.44321	0	2.97367	-0.108814	#NUM!	2.97367	-0.108814	#NUM!	Similar to Ammonium transporter.		#N/A	#N/A	#N/A	#N/A
Os03g0359100	Os03g0359100-02	>Os03g0359100-02	27.9117	76.9669	30.9365	33.7657	40.3329	1.46337	0.14844	0.256399	1.46337	0.14844	0.256399	Similar to Aminotransferase, class IV family protein.		#N/A	#N/A	#N/A	#N/A
Os01g0945700	Os01g0945700-00	>Os01g0945700-00	5.51352	158.221	10.3824	6.05229	129.422	4.84282	0.913094	4.41846	4.84282	0.913094	4.41846	Similar to amino acid transporter.		#N/A	#N/A	#N/A	#N/A
Os07g0100800	Os07g0100800-01	>Os07g0100800-01	5.82364	15.0535	5.46587	3.67595	5.28439	1.37011	-0.09147	0.52362	1.37011	-0.09147	0.52362	Similar to Amino acid permease.		-0.0269287	intron (Os07g0100800, intron 6 of 6)	3744	Os07g0100800
Os11g0210500	Os11g0210500-01	>Os11g0210500-01	57.824	123.111	71.2859	1045.51	2007.19	1.09022	0.301948	0.94097	1.09022	0.301948	0.94097	Similar to Alcohol dehydrogenase.		#NUM!	promoter-TSS (Os11g0210500)	-389	Os11g0210500
Os11g0210500	Os11g0210500-02	>Os11g0210500-02	53.4715	109.601	64.618	932.9	1798.52	1.03542	0.273166	0.947016	1.03542	0.273166	0.947016	Similar to Alcohol dehydrogenase.		#NUM!	promoter-TSS (Os11g0210500)	-389	Os11g0210500
Os11g0210300	Os11g0210300-02	>Os11g0210300-02	15.6215	65.891	25.4248	534.396	597.964	2.07655	0.702703	0.162149	2.07655	0.702703	0.162149	Similar to Alcohol dehydrogenase 1.		#N/A	#N/A	#N/A	#N/A
Os04g0683500	Os04g0683500-02	>Os04g0683500-02	1.89438	5.66006	2.12123	5.60392	0	1.57909	0.163175	#NUM!	1.57909	0.163175	#NUM!	Similar to Adenosine deaminase acting on tRNA 1.		0.232938	3' UTR (Os04g0683500, exon 8 of 8)	5534	Os04g0683500
Os07g0484800	Os07g0484800-01	>Os07g0484800-01	1.46351	5.8607	0	4.32321	7.72568	2.00164	#NUM!	0.837559	2.00164	#NUM!	0.837559	Similar to Adenine phosphoribosyltransferase (EC 2.4.2.7)-like protein.		#N/A	#N/A	#N/A	#N/A
Os01g0880800	Os01g0880800-01	>Os01g0880800-01	1.27148	21.9627	1.6592	99.733	107.347	4.11047	0.383979	0.106139	4.11047	0.383979	0.106139	Similar to Acyl-[acyl-carrier-protein] desaturase, chloroplast precursor (EC 1.14.19.2) (Stearoyl-ACP desaturase).		-0.389499	Intergenic	-1138	Os01g0880800
Os02g0663800	Os02g0663800-01	>Os02g0663800-01	16.9498	33.7896	29.5075	3.83045	2.83775	0.995311	0.799813	-0.432766	0.995311	0.799813	-0.432766	Similar to Actin-depolymerizing factor (ADF).		#N/A	#N/A	#N/A	#N/A
Os10g0510000	Os10g0510000-01	>Os10g0510000-01	40.7987	95.0119	46.0975	24.2127	23.4323	1.21959	0.176165	-0.0472654	1.21959	0.176165	-0.0472654	Similar to actin.		0.12835	intron (Os10g0510000, intron 1 of 4)	629	Os10g0510000
Os12g0163700	Os12g0163700-01	>Os12g0163700-01	3.7133	14.4333	5.56591	1.81627	0	1.95863	0.583916	#NUM!	1.95863	0.583916	#NUM!	Similar to Actin 7 (Actin 2).		#N/A	#N/A	#N/A	#N/A
Os10g0533100	Os10g0533100-01	>Os10g0533100-01	0.844252	2.85847	0	0	0	1.7595	#NUM!	#DIV/0!	1.7595	#NUM!	#DIV/0!	Similar to ABC-type Co2+ transport system, permease component.		0.195464	promoter-TSS (Os10g0533100)	-985	Os10g0533100
Os05g0459900	Os05g0459900-02	>Os05g0459900-02	37.9031	148.746	61.5286	22.5979	143.176	1.97246	0.698941	2.66353	1.97246	0.698941	2.66353	Similar to 60S ribosomal protein L36.		0.943925	Intergenic	-1105	Os05g0459900
Os03g0125000	Os03g0125000-02	>Os03g0125000-02	2.35657	4.71396	2.75074	2.73441	1.84968	1.00025	0.223131	-0.563954	1.00025	0.223131	-0.563954	Similar to 50S ribosomal protein L5, chloroplast.		#N/A	#N/A	#N/A	#N/A
Os05g0243100	Os05g0243100-01	>Os05g0243100-01	1.12363	2.4115	0.77956	1.19901	0	1.10176	-0.527435	#NUM!	1.10176	-0.527435	#NUM!	Similar to 50S ribosomal protein L13.		#N/A	#N/A	#N/A	#N/A
Os05g0157300	Os05g0157300-03	>Os05g0157300-03	0.796346	1.85806	0	0	0	1.22233	#NUM!	#DIV/0!	1.22233	#NUM!	#DIV/0!	Similar to 4Fe-4S ferredoxin, iron-sulfur binding protein.		-1.18305	intron (Os05g0157300, intron 1 of 11)	-2076	Os05g0157300
Os02g0677800	Os02g0677800-01	>Os02g0677800-01	2.72037	6.64299	2.76491	5.40789	4.04548	1.28803	0.0234296	-0.418755	1.28803	0.0234296	-0.418755	Similar to 40S ribosomal protein S13.		0.587781	TTS (Os02g0677700)	3047	Os02g0677800
Os09g0272300	Os09g0272300-01	>Os09g0272300-01	6.59854	13.3217	6.88827	8.24818	5.35837	1.01356	0.0619948	-0.622282	1.01356	0.0619948	-0.622282	Similar to 3-glucanase.		0.862888	Intergenic	-7239	Os09g0272300
Os05g0149400	Os05g0149400-01	>Os05g0149400-01	14.302	37.5114	10.8064	101.184	123.775	1.39111	-0.404331	0.290739	1.39111	-0.404331	0.290739	Similar to 1-aminocyclopropane-1-carboxylic acid oxidase.		#N/A	#N/A	#N/A	#N/A
Os05g0149300	Os05g0149300-00	>Os05g0149300-00	4.66626	10.9018	3.83111	25.7365	34.4945	1.22423	-0.284504	0.42255	1.22423	-0.284504	0.42255	Similar to 1-aminocyclopropane-1-carboxylate oxidase.		#NUM!	promoter-TSS (Os05g0149300)	-639	Os05g0149300
Os04g0104900	Os04g0104900-01	>Os04g0104900-01	8.05293	16.5232	9.45601	63.1326	171.12	1.03691	0.231718	1.43855	1.03691	0.231718	1.43855	Similar to 0-methyltransferase (EC 2.1.1.6) (Fragment).		#NUM!	exon (Os04g0104900, exon 2 of 3)	1322	Os04g0104900
Os04g0640600	Os04g0640600-01	>Os04g0640600-01	16.2598	37.4159	14.2037	35.8121	25.2323	1.20234	-0.195043	-0.505175	1.20234	-0.195043	-0.505175	Shikimate kinase.		0.417856	Intergenic	-1223	Os04g0640600
Os01g0670100	Os01g0670100-01	>Os01g0670100-01	2.22087	5.64782	4.09562	22.2369	42.2361	1.34657	0.882957	0.925521	1.34657	0.882957	0.925521	Serine/threonine protein kinase-related domain containing protein.		#N/A	#N/A	#N/A	#N/A
Os06g0494100	Os06g0494100-01	>Os06g0494100-01	2.98767	7.84646	3.65475	4.62641	3.30738	1.39302	0.290752	-0.484204	1.39302	0.290752	-0.484204	Serine/threonine protein kinase-related domain containing protein.		0.432503	promoter-TSS (Os06g0494100)	-182	Os06g0494100
Os11g0113700	Os11g0113700-01	>Os11g0113700-01	3.33847	8.58996	1.76484	6.62365	4.58245	1.36346	-0.91965	-0.531507	1.36346	-0.91965	-0.531507	Serine/threonine protein kinase, Abiotic stresses		-1.02693	Intergenic	4281	Os11g0113700
Os05g0440800	Os05g0440800-01	>Os05g0440800-01	7.77769	16.0433	7.15779	4.95111	9.25277	1.04456	-0.119828	0.902133	1.04456	-0.119828	0.902133	Serine/threonine protein kinase domain containing protein.		#N/A	#N/A	#N/A	#N/A
Os06g0329900	Os06g0329900-01	>Os06g0329900-01	2.94865	8.42262	3.99194	8.01767	9.69043	1.51421	0.437035	0.273378	1.51421	0.437035	0.273378	SAM dependent carboxyl methyltransferase family protein.		0.195464	Intergenic	6565	Os06g0329900
Os12g0552400	Os12g0552400-01	>Os12g0552400-01	4.53257	11.8317	6.69831	4.42942	2.44374	1.38426	0.563468	-0.858027	1.38426	0.563468	-0.858027	Rossmann-like alpha/beta/alpha sandwich fold domain containing protein.		#N/A	#N/A	#N/A	#N/A
Os01g0849100	Os01g0849100-00	>Os01g0849100-00	1.59631	3.24043	2.43518	0	1.07917	1.02144	0.609288	#DIV/0!	1.02144	0.609288	#DIV/0!	Rop nucleotide exchanger, PRONE domain containing protein.		-1.21957	promoter-TSS (EPlOsAg00000041270)	-87	Os01g0849100
Os08g0163400	Os08g0163400-01	>Os08g0163400-01	1.65115	5.88706	1.10212	1.82808	1.48056	1.83408	-0.58319	-0.304186	1.83408	-0.58319	-0.304186	RNA polymerase sigma-70 domain containing protein.		#N/A	#N/A	#N/A	#N/A
Os04g0164300	Os04g0164300-01	>Os04g0164300-01	1.07658	4.0939	0	1.16648	1.66533	1.92702	#NUM!	0.513647	1.92702	#NUM!	0.513647	Ribosomal protein S12/S23 domain containing protein.		#N/A	#N/A	#N/A	#N/A
Os01g0897300	Os01g0897300-02	>Os01g0897300-02	4.90799	12.1482	9.43394	2.11928	0	1.30754	0.942728	#NUM!	1.30754	0.942728	#NUM!	Ribonuclease T2 family protein.		#N/A	#N/A	#N/A	#N/A
Os05g0161800	Os05g0161800-01	>Os05g0161800-01	6.6555	20.4526	13.1792	26.2293	32.6083	1.61967	0.985644	0.31406	1.61967	0.985644	0.31406	RelA/SpoT domain containing protein.		#N/A	#N/A	#N/A	#N/A
Os05g0469800	Os05g0469800-00	>Os05g0469800-00	1.58968	3.20538	1.43451	371.171	520.247	1.01176	-0.148178	0.487113	1.01176	-0.148178	0.487113	Pyruvate decarboxylase (EC 4.1.1.1) (Fragment).		0.932429	exon (Os05g0469812, exon 5 of 5)	815	Os05g0469800
Os03g0152700	Os03g0152700-01	>Os03g0152700-01	2.96643	9.02166	4.02086	2.22652	3.08484	1.60467	0.438776	0.470405	1.60467	0.438776	0.470405	Pseudouridine synthase domain containing protein.		#N/A	#N/A	#N/A	#N/A
Os08g0541500	Os08g0541500-01	>Os08g0541500-01	6.91887	13.7977	13.3326	4.46383	5.30785	0.995819	0.94635	0.249846	0.995819	0.94635	0.249846	Protein of unknown function DUF936, plant family protein.		-0.0940428	TTS (Os08g0541600)	706	Os08g0541500
Os12g0149000	Os12g0149000-01	>Os12g0149000-01	4.09045	8.63859	7.22041	5.00425	4.51035	1.07854	0.819821	-0.149914	1.07854	0.819821	-0.149914	Protein of unknown function DUF868, plant domain containing protein.		0.91793	Intergenic	-4544	Os12g0149000
Os09g0538700	Os09g0538700-01	>Os09g0538700-01	2.95055	7.8589	3.08575	1.90267	2.57563	1.41334	0.0646373	0.4369	1.41334	0.0646373	0.4369	Protein of unknown function DUF632 domain containing protein.		#N/A	#N/A	#N/A	#N/A
Os01g0226700	Os01g0226700-01	>Os01g0226700-01	3.00003	6.9416	5.0984	4.40987	3.07574	1.21029	0.765068	-0.519803	1.21029	0.765068	-0.519803	Protein of unknown function DUF623, plant domain containing protein.		#N/A	#N/A	#N/A	#N/A
Os01g0546400	Os01g0546400-01	>Os01g0546400-01	3.83211	8.2815	2.13199	6.19094	5.05433	1.11175	-0.845938	-0.292639	1.11175	-0.845938	-0.292639	Protein of unknown function DUF6, transmembrane domain containing protein.		-0.0863072	promoter-TSS (Os01g0546400)	-930	Os01g0546400
Os06g0269200	Os06g0269200-01	>Os06g0269200-01	1.9839	4.22462	2.50721	2.4862	1.74251	1.09048	0.337744	-0.512775	1.09048	0.337744	-0.512775	Protein of unknown function DUF6, transmembrane domain containing protein.		-1.4675	3' UTR (Os06g0269200, exon 3 of 3)	774	Os06g0269200
Os06g0714800	Os06g0714800-01	>Os06g0714800-01	5.95586	26.199	11.6934	116.723	89.0589	2.13713	0.973313	-0.390257	2.13713	0.973313	-0.390257	Protein of unknown function DUF581 family protein.		#N/A	#N/A	#N/A	#N/A
Os06g0125200	Os06g0125200-01	>Os06g0125200-01	1.18875	8.43922	0	279.467	184.984	2.82766	#NUM!	-0.595277	2.82766	#NUM!	-0.595277	Protein of unknown function DUF581 family protein.		-0.289963	promoter-TSS (Os06g0125200)	-539	Os06g0125200
Os11g0242600	Os11g0242600-00	>Os11g0242600-00	8.73664	19.3499	10.4533	3.15476	3.09414	1.14718	0.258808	-0.0279918	1.14718	0.258808	-0.0279918	Protein of unknown function DUF579, plant family protein.		-1.85184	intron (Os11g0242500, intron 8 of 9)	4024	Os11g0242600
Os11g0241700	Os11g0241700-01	>Os11g0241700-01	1.65596	3.31574	1.22906	0	0	1.00166	-0.430112	#DIV/0!	1.00166	-0.430112	#DIV/0!	Protein of unknown function DUF538 family protein.		#N/A	#N/A	#N/A	#N/A
Os02g0265300	Os02g0265300-01	>Os02g0265300-01	1.28285	3.39775	2.06979	2.30699	2.15605	1.40523	0.690132	-0.0976211	1.40523	0.690132	-0.0976211	Protein of unknown function DUF3778 domain containing protein.		#DIV/0!	TTS (Os02g0265200)	322	Os02g0265300
Os01g0324400	Os01g0324400-02	>Os01g0324400-02	2.87329	6.18484	2.80094	3.69215	4.24912	1.10603	-0.0367925	0.202703	1.10603	-0.0367925	0.202703	Protein of unknown function DUF3615 domain containing protein.		-2.4675	TTS (Os01g0324400)	396	Os01g0324400
Os01g0567400	Os01g0567400-00	>Os01g0567400-00	27.5877	98.6609	27.9591	44.109	66.1378	1.83845	0.0192927	0.584402	1.83845	0.0192927	0.584402	Protein of unknown function DUF3511 domain containing protein.		-1.88254	TTS (Os01g0567200)	1210	Os01g0567400
Os04g0322100	Os04g0322100-01	>Os04g0322100-01	4.68312	23.5867	9.25739	180.721	1534.23	2.33243	0.983135	3.08568	2.33243	0.983135	3.08568	Protein of unknown function DUF26 domain containing protein.		#N/A	#N/A	#N/A	#N/A
Os03g0277700	Os03g0277700-01	>Os03g0277700-01	2.68905	6.21181	2.91481	247.639	572.672	1.20792	0.116305	1.20947	1.20792	0.116305	1.20947	Protein of unknown function DUF26 domain containing protein.		0.320995	TTS (Os03g0277700)	1578	Os03g0277700
Os05g0131000	Os05g0131000-01	>Os05g0131000-01	1.37088	4.23097	2.15494	0	0	1.62589	0.652545	#DIV/0!	1.62589	0.652545	#DIV/0!	Protein of unknown function DUF247, plant family protein.		#N/A	#N/A	#N/A	#N/A
Os03g0817800	Os03g0817800-03	>Os03g0817800-03	12.0328	25.9092	16.5638	6.23006	4.54825	1.10649	0.461061	-0.453935	1.10649	0.461061	-0.453935	Protein of unknown function DUF231 domain containing protein.		0.195464	3' UTR (Os03g0817800, exon 2 of 2)	2128	Os03g0817800
Os03g0817800	Os03g0817800-01	>Os03g0817800-01	11.8262	25.5171	14.8773	5.08297	3.98039	1.10948	0.331126	-0.352762	1.10948	0.331126	-0.352762	Protein of unknown function DUF231 domain containing protein.		0.195464	3' UTR (Os03g0817800, exon 2 of 2)	2128	Os03g0817800
Os02g0326000	Os02g0326000-01	>Os02g0326000-01	1.29895	3.4479	1.66113	2.40305	4.34705	1.40837	0.354819	0.85517	1.40837	0.354819	0.85517	Protein of unknown function DUF2232, membrane domain containing protein.		0.397098	intron (Os02g0326000, intron 3 of 7)	1166	Os02g0326000
Os12g0623600	Os12g0623600-01	>Os12g0623600-01	13.9216	102.826	13.68	162.011	88.4162	2.88481	-0.0252568	-0.873709	2.88481	-0.0252568	-0.873709	Protein of unknown function DUF1637 family protein.		#N/A	#N/A	#N/A	#N/A
Os05g0592300	Os05g0592300-01	>Os05g0592300-01	9.2631	42.5707	11.1122	48.8989	30.2758	2.20029	0.262577	-0.691637	2.20029	0.262577	-0.691637	Protein of unknown function DUF1637 family protein.		#N/A	#N/A	#N/A	#N/A
Os07g0457300	Os07g0457300-01	>Os07g0457300-01	2.65552	7.16609	1.90849	3.35041	2.2283	1.43219	-0.476563	-0.588394	1.43219	-0.476563	-0.588394	Protein of unknown function DUF1446 family protein.		#NUM!	exon (Os07g0457300, exon 10 of 14)	2922	Os07g0457300
Os01g0740400	Os01g0740400-01	>Os01g0740400-01	1.81076	6.65573	3.19066	0	4.86988	1.878	0.81726	#DIV/0!	1.878	0.81726	#DIV/0!	Protein of unknown function DUF1005 family protein.		0.558034	TTS (Os01g0740350)	-1992	Os01g0740400
Os05g0524500	Os05g0524500-01	>Os05g0524500-01	3.26096	7.49687	3.55714	2.13129	1.78823	1.20099	0.125421	-0.253195	1.20099	0.125421	-0.253195	Protein kinase, core domain containing protein.		-0.573211	promoter-TSS (Os05g0524500)	-918	Os05g0524500
Os08g0203400	Os08g0203400-01	>Os08g0203400-01	1.36989	2.89465	1.46831	1.22371	0.947163	1.07933	0.100097	-0.369577	1.07933	0.100097	-0.369577	Protein kinase, core domain containing protein.		-1.63461	promoter-TSS (Os08g0203400)	-359	Os08g0203400
Os09g0348600	Os09g0348600-00	>Os09g0348600-00	1.96971	4.13066	1.71683	2.40543	2.40119	1.06839	-0.198236	-0.00254525	1.06839	-0.198236	-0.00254525	Protein kinase, catalytic domain domain containing protein.		#N/A	#N/A	#N/A	#N/A
Os04g0632500	Os04g0632500-00	>Os04g0632500-00	1.31661	2.72364	2.33106	0	1.25177	1.04871	0.824158	#DIV/0!	1.04871	0.824158	#DIV/0!	Protein kinase, catalytic domain domain containing protein.		#N/A	#N/A	#N/A	#N/A
Os07g0694600	Os07g0694600-01	>Os07g0694600-01	6.938	14.0788	6.38409	5.29174	4.9136	1.02093	-0.120039	-0.106962	1.02093	-0.120039	-0.106962	Prephenate dehydratase domain containing protein.		-0.667033	exon (Os07g0694600, exon 5 of 12)	1319	Os07g0694600
Os12g0197100	Os12g0197100-01	>Os12g0197100-01	1.61888	7.37233	1.45823	323.864	384.904	2.18712	-0.150778	0.249111	2.18712	-0.150778	0.249111	Pre-ATP-grasp fold domain containing protein.		-0.145573	exon (Os12g0197100, exon 4 of 5)	2106	Os12g0197100
Os10g0208600	Os10g0208600-01	>Os10g0208600-01	8.05574	16.1213	11.2719	17.4055	23.8546	1.00088	0.484642	0.454724	1.00088	0.484642	0.454724	Pollen Ole e 1 allergen/extensin domain containing protein.		-0.421208	Intergenic	-4148	Os10g0208600
Os01g0726100	Os01g0726100-01	>Os01g0726100-01	6.05232	15.1032	6.72929	2.58164	0	1.31929	0.152966	#NUM!	1.31929	0.152966	#NUM!	Pollen Ole e 1 allergen and extensin domain containing protein.		0.0304045	TTS (Os01g0726001)	1172	Os01g0726100
Os10g0536600	Os10g0536600-00	>Os10g0536600-00	22.7763	58.8329	35.1988	0	0	1.36909	0.627993	#DIV/0!	1.36909	0.627993	#DIV/0!	Plant peroxidase domain containing protein.		0.365389	promoter-TSS (Os10g0536600)	-136	Os10g0536600
Os07g0625800	Os07g0625800-01	>Os07g0625800-01	9.21327	19.6074	14.0934	8.49811	5.8223	1.08961	0.613235	-0.545553	1.08961	0.613235	-0.545553	Plant lipid transfer protein/Par allergen family protein.		0.587781	exon (Os07g0625800, exon 1 of 3)	187	Os07g0625800
Os01g0361500	Os01g0361500-01	>Os01g0361500-01	1.10649	2.25549	2.07514	3.385	0	1.02745	0.907218	#NUM!	1.02745	0.907218	#NUM!	Phospholipid/glycerol acyltransferase domain containing protein.		0.713312	promoter-TSS (Os01g0361500)	-936	Os01g0361500
Os01g0612500	Os01g0612500-01	>Os01g0612500-01	10.3604	26.9222	7.68404	67.0443	84.1388	1.37772	-0.431143	0.327657	1.37772	-0.431143	0.327657	Phospholipase/carboxylesterase domain containing protein.		#NUM!	Intergenic	-1583	Os01g0612500
Os09g0134400	Os09g0134400-01	>Os09g0134400-01	5.72259	13.9307	7.80864	4.91281	6.75255	1.28353	0.448403	0.458884	1.28353	0.448403	0.458884	Phospholipase A2, active site domain containing protein.		-0.167106	exon (Os09g0134400, exon 1 of 2)	2312	Os09g0134400
Os04g0688500	Os04g0688500-01	>Os04g0688500-01	1.0941	2.74331	0	22.9248	37.2154	1.32617	#NUM!	0.698991	1.32617	#NUM!	0.698991	Peroxidase (EC 1.11.1.7).		0.458498	TTS (Os04g0688500)	1782	Os04g0688500
Os03g0608600	Os03g0608600-01	>Os03g0608600-01	2.2233	4.62051	2.76557	1.99641	1.5266	1.05535	0.314874	-0.387086	1.05535	0.314874	-0.387086	Peptidase, trypsin-like serine and cysteine domain containing protein.		-0.219574	TTS (Os03g0608600)	3334	Os03g0608600
Os04g0127100	Os04g0127100-01	>Os04g0127100-01	8.59657	19.0676	13.4518	30.6235	25.5185	1.14929	0.645966	-0.263096	1.14929	0.645966	-0.263096	Peptidase S8, subtilisin-related domain containing protein.		#N/A	#N/A	#N/A	#N/A
Os08g0546700	Os08g0546700-01	>Os08g0546700-01	12.5996	28.452	12.4506	7.68548	3.91262	1.17515	-0.0171627	-0.974	1.17515	-0.0171627	-0.974	Peptidase S54, rhomboid domain containing protein.		#DIV/0!	promoter-TSS (EPlOsAg00000013247)	154	Os08g0546700
Os07g0249900	Os07g0249900-01	>Os07g0249900-01	1.45433	3.22534	0	1.17724	0	1.1491	#NUM!	#NUM!	1.1491	#NUM!	#NUM!	Peptidase M20 family protein.		-0.145573	Intergenic	-2379	Os07g0249900
Os01g0776500	Os01g0776500-01	>Os01g0776500-01	1.48687	3.94632	0.693413	0	0	1.40823	-1.10049	#DIV/0!	1.40823	-1.10049	#DIV/0!	Peptidase cysteine/serine, trypsin-like domain containing protein.		#N/A	#N/A	#N/A	#N/A
Os02g0106700	Os02g0106700-01	>Os02g0106700-01	1.98383	5.68718	1.54173	2.31379	2.39036	1.51943	-0.363738	0.04697	1.51943	-0.363738	0.04697	Peptidase C78, ubiquitin fold modifier-specific peptidase 1/ 2 domain containing protein.		0.381877	exon (Os02g0106700, exon 3 of 7)	920	Os02g0106700
Os02g0522800	Os02g0522800-01	>Os02g0522800-01	2.68061	5.59732	1.93896	3.33818	1.72488	1.06217	-0.467278	-0.952566	1.06217	-0.467278	-0.952566	Peptidase C65, otubain domain containing protein.		0.432503	exon (Os02g0522800, exon 2 of 8)	1005	Os02g0522800
Os11g0619500	Os11g0619500-00	>Os11g0619500-00	2.15755	13.7033	1.61768	12.757	34.3573	2.66706	-0.415468	1.42933	2.66706	-0.415468	1.42933	Peptidase C19, ubiquitin carboxyl-terminal hydrolase 2 domain containing protein.		#N/A	#N/A	#N/A	#N/A
Os01g0747600	Os01g0747600-01	>Os01g0747600-01	2.62293	10.9754	2.60173	2.33092	3.74949	2.06502	-0.0117081	0.685795	2.06502	-0.0117081	0.685795	Pentatricopeptide repeat domain containing protein.		#N/A	#N/A	#N/A	#N/A
Os03g0201400	Os03g0201400-02	>Os03g0201400-02	0.75171	1.67604	1.19022	2.19296	3.92795	1.15681	0.66298	0.840897	1.15681	0.66298	0.840897	Pentatricopeptide repeat domain containing protein.		#N/A	#N/A	#N/A	#N/A
Os01g0848300	Os01g0848300-01	>Os01g0848300-01	2.03927	7.26732	1.48886	1.89457	3.90127	1.83337	-0.453845	1.04207	1.83337	-0.453845	1.04207	Pentatricopeptide repeat domain containing protein.		#N/A	#N/A	#N/A	#N/A
Os12g0156900	Os12g0156900-00	>Os12g0156900-00	0.933334	5.20211	0	0	0	2.47863	#NUM!	#DIV/0!	2.47863	#NUM!	#DIV/0!	Pentatricopeptide repeat domain containing protein.		#N/A	#N/A	#N/A	#N/A
Os04g0218100	Os04g0218100-01	>Os04g0218100-01	2.62549	6.66478	3.71156	3.0596	2.45354	1.34397	0.499439	-0.318478	1.34397	0.499439	-0.318478	Pentatricopeptide repeat domain containing protein.		0.716296	Intergenic	-2060	Os04g0218100
Os08g0290000	Os08g0290000-01	>Os08g0290000-01	3.92844	9.55687	6.71044	3.79829	5.70881	1.28258	0.772451	0.58784	1.28258	0.772451	0.58784	Pentatricopeptide repeat domain containing protein.		0.0699329	exon (Os08g0290000, exon 1 of 5)	746	Os08g0290000
Os06g0710800	Os06g0710800-01	>Os06g0710800-01	1.45966	3.09207	1.67476	1.7428	1.66737	1.08294	0.198322	-0.0638327	1.08294	0.198322	-0.0638327	Pentatricopeptide repeat domain containing protein.		-0.0269287	Intergenic	-2840	Os06g0710800
Os08g0138600	Os08g0138600-01	>Os08g0138600-01	5.68748	13.337	2.91284	2.49515	4.62931	1.22957	-0.965363	0.891671	1.22957	-0.965363	0.891671	Pentatricopeptide repeat domain containing protein.		-0.389499	TTS (EPlOsAg00000008579)	162	Os08g0138600
Os03g0861900	Os03g0861900-01	>Os03g0861900-01	1.82251	4.47578	2.24265	1.23873	0.913311	1.29621	0.299278	-0.439684	1.29621	0.299278	-0.439684	Pentatricopeptide repeat domain containing protein.		-1.06757	exon (Os03g0861900, exon 1 of 5)	1071	Os03g0861900
Os01g0974500	Os01g0974500-01	>Os01g0974500-01	6.37626	13.316	6.75821	4.83381	3.31678	1.06238	0.0839307	-0.543377	1.06238	0.0839307	-0.543377	Pectinacetylesterase family protein.		#N/A	#N/A	#N/A	#N/A
Os07g0231900	Os07g0231900-01	>Os07g0231900-01	2.35206	5.02408	3.56879	3.25038	2.43043	1.09493	0.60151	-0.419397	1.09493	0.60151	-0.419397	PDZ/DHR/GLGF domain containing protein.		#N/A	#N/A	#N/A	#N/A
Os10g0402200	Os10g0402200-00	>Os10g0402200-00	1.73977	3.54297	2.24477	1.0633	1.70678	1.02606	0.367671	0.682728	1.02606	0.367671	0.682728	Origin recognition complex subunit 3, N-terminal domain containing protein.		#NUM!	exon (Os10g0402200, exon 8 of 17)	2729	Os10g0402200
Os03g0226200	Os03g0226200-01	>Os03g0226200-01	3.00323	36.7171	5.35773	295.161	236.942	3.61187	0.835107	-0.316968	3.61187	0.835107	-0.316968	Non-symbiotic hemoglobin 2 (rHb2) (ORYsa GLB1b).		0.932429	intron (Os03g0226200, intron 1 of 3)	249	Os03g0226200
Os03g0233900	Os03g0233900-01	>Os03g0233900-01	2.82406	17.2159	4.52925	112.766	103.926	2.6079	0.681501	-0.117776	2.6079	0.681501	-0.117776	Non-symbiotic hemoglobin 1 (rHb1) (ORYsa GLB1a).		#N/A	#N/A	#N/A	#N/A
Os07g0668251	Os07g0668251-00	>Os07g0668251-00	2.5609	6.72658	2.67288	2.8393	1.63142	1.39322	0.0617442	-0.799407	1.39322	0.0617442	-0.799407	Non-protein coding transcript.		#N/A	#N/A	#N/A	#N/A
Os04g0502850	Os04g0502850-00	>Os04g0502850-00	19.7495	39.4377	23.7114	29.7267	17.1061	0.997759	0.263765	-0.797248	0.997759	0.263765	-0.797248	Non-protein coding transcript.		#N/A	#N/A	#N/A	#N/A
Os04g0635201	Os04g0635201-00	>Os04g0635201-00	34.7663	77.6785	0	381.435	236.434	1.15983	#NUM!	-0.69	1.15983	#NUM!	-0.69	Non-protein coding transcript.		#N/A	#N/A	#N/A	#N/A
Os03g0337200	Os03g0337200-03	>Os03g0337200-03	1.14854	2.65429	0	4.30034	2.68846	1.20852	#NUM!	-0.677671	1.20852	#NUM!	-0.677671	Non-protein coding transcript.		#N/A	#N/A	#N/A	#N/A
Os01g0897150	Os01g0897150-00	>Os01g0897150-00	1.9011	4.56644	1.68653	1.84541	1.26771	1.26424	-0.172776	-0.541717	1.26424	-0.172776	-0.541717	Non-protein coding transcript.		#N/A	#N/A	#N/A	#N/A
Os03g0847851	Os03g0847851-00	>Os03g0847851-00	10.1151	20.8438	8.6505	9.19865	6.99302	1.04311	-0.225655	-0.395507	1.04311	-0.225655	-0.395507	Non-protein coding transcript.		#N/A	#N/A	#N/A	#N/A
Os10g0463032	Os10g0463032-00	>Os10g0463032-00	117.498	250.218	228.593	70.7524	55.3727	1.09055	0.960145	-0.353604	1.09055	0.960145	-0.353604	Non-protein coding transcript.		#N/A	#N/A	#N/A	#N/A
Os07g0671450	Os07g0671450-00	>Os07g0671450-00	1.61036	6.59902	0	2.90364	2.3891	2.03487	#NUM!	-0.281395	2.03487	#NUM!	-0.281395	Non-protein coding transcript.		#N/A	#N/A	#N/A	#N/A
Os03g0646850	Os03g0646850-00	>Os03g0646850-00	16.5461	71.36	24.4402	52.1841	42.9671	2.10862	0.562765	-0.280378	2.10862	0.562765	-0.280378	Non-protein coding transcript.		#N/A	#N/A	#N/A	#N/A
Os05g0503650	Os05g0503650-01	>Os05g0503650-01	14.0328	32.487	23.9664	5.6759	4.97641	1.21106	0.77221	-0.189744	1.21106	0.77221	-0.189744	Non-protein coding transcript.		#N/A	#N/A	#N/A	#N/A
Os01g0118066	Os01g0118066-01	>Os01g0118066-01	27.6188	137.727	21.1406	120.294	106.947	2.31809	-0.385634	-0.169669	2.31809	-0.385634	-0.169669	Non-protein coding transcript.		#N/A	#N/A	#N/A	#N/A
Os11g0147901	Os11g0147901-00	>Os11g0147901-00	48.5858	100.157	63.4287	105.265	95.6509	1.04366	0.384601	-0.138175	1.04366	0.384601	-0.138175	Non-protein coding transcript.		#N/A	#N/A	#N/A	#N/A
Os04g0682051	Os04g0682051-00	>Os04g0682051-00	18.091	156.212	22.1631	28.3374	26.1923	3.11016	0.292888	-0.113565	3.11016	0.292888	-0.113565	Non-protein coding transcript.		#N/A	#N/A	#N/A	#N/A
Os03g0840350	Os03g0840350-00	>Os03g0840350-00	4.21252	9.35891	3.54172	5.93469	5.76705	1.15166	-0.250233	-0.0413391	1.15166	-0.250233	-0.0413391	Non-protein coding transcript.		#N/A	#N/A	#N/A	#N/A
Os03g0143200	Os03g0143200-01	>Os03g0143200-01	36.3904	73.4667	26.2731	65.4675	65.9234	1.01353	-0.469971	0.0100118	1.01353	-0.469971	0.0100118	Non-protein coding transcript.		#N/A	#N/A	#N/A	#N/A
Os02g0120850	Os02g0120850-00	>Os02g0120850-00	79.1772	207.665	91.8377	43.6253	48.9824	1.3911	0.214001	0.167098	1.3911	0.214001	0.167098	Non-protein coding transcript.		#N/A	#N/A	#N/A	#N/A
Os05g0149450	Os05g0149450-00	>Os05g0149450-00	11.7042	34.2143	9.00296	90.5943	105.486	1.54757	-0.378555	0.219559	1.54757	-0.378555	0.219559	Non-protein coding transcript.		#N/A	#N/A	#N/A	#N/A
Os09g0423550	Os09g0423550-00	>Os09g0423550-00	3.98674	8.61034	6.06085	2.01369	2.37301	1.11086	0.604311	0.236877	1.11086	0.604311	0.236877	Non-protein coding transcript.		#N/A	#N/A	#N/A	#N/A
Os03g0182900	Os03g0182900-01	>Os03g0182900-01	1.16447	3.76852	0	53.5298	65.2126	1.69432	#NUM!	0.284808	1.69432	#NUM!	0.284808	Non-protein coding transcript.		#N/A	#N/A	#N/A	#N/A
Os06g0715650	Os06g0715650-00	>Os06g0715650-00	3.52921	11.2071	2.63527	4.07536	5.05797	1.667	-0.421394	0.311631	1.667	-0.421394	0.311631	Non-protein coding transcript.		#N/A	#N/A	#N/A	#N/A
Os04g0616550	Os04g0616550-00	>Os04g0616550-00	20.7413	84.7414	0	21.278	28.7152	2.03056	#NUM!	0.432452	2.03056	#NUM!	0.432452	Non-protein coding transcript.		#N/A	#N/A	#N/A	#N/A
Os10g0389150	Os10g0389150-00	>Os10g0389150-00	3.08883	21.6132	0	1.72368	2.5387	2.80678	#NUM!	0.558598	2.80678	#NUM!	0.558598	Non-protein coding transcript.		#N/A	#N/A	#N/A	#N/A
Os07g0194550	Os07g0194550-00	>Os07g0194550-00	3.54841	9.78755	1.71429	28.0191	51.6467	1.46378	-1.04956	0.882266	1.46378	-1.04956	0.882266	Non-protein coding transcript.		#N/A	#N/A	#N/A	#N/A
Os02g0517421	Os02g0517421-01	>Os02g0517421-01	15.0279	30.4242	0	27.0355	51.2519	1.01758	#NUM!	0.92275	1.01758	#NUM!	0.92275	Non-protein coding transcript.		#N/A	#N/A	#N/A	#N/A
Os07g0516250	Os07g0516250-00	>Os07g0516250-00	224.961	550.354	419.735	288.258	640.765	1.29068	0.899804	1.15243	1.29068	0.899804	1.15243	Non-protein coding transcript.		#N/A	#N/A	#N/A	#N/A
Os04g0635450	Os04g0635450-00	>Os04g0635450-00	5.01679	40.1197	0	37.9847	113.509	2.99947	#NUM!	1.57932	2.99947	#NUM!	1.57932	Non-protein coding transcript.		#N/A	#N/A	#N/A	#N/A
Os03g0143466	Os03g0143466-00	>Os03g0143466-00	19.7056	122.567	19.5974	15.2242	52.6562	2.63689	-0.00794341	1.79024	2.63689	-0.00794341	1.79024	Non-protein coding transcript.		#N/A	#N/A	#N/A	#N/A
Os04g0629850	Os04g0629850-00	>Os04g0629850-00	13.1733	121.084	11.3763	4.80887	19.5023	3.20032	-0.211585	2.01987	3.20032	-0.211585	2.01987	Non-protein coding transcript.		#N/A	#N/A	#N/A	#N/A
Os04g0616350	Os04g0616350-00	>Os04g0616350-00	6.6082	15.4027	11.1779	33.0872	175.552	1.22085	0.75832	2.40755	1.22085	0.75832	2.40755	Non-protein coding transcript.		#N/A	#N/A	#N/A	#N/A
Os06g0551450	Os06g0551450-00	>Os06g0551450-00	86.9506	717.599	151.95	68.2111	698.42	3.04491	0.805329	3.35602	3.04491	0.805329	3.35602	Non-protein coding transcript.		#N/A	#N/A	#N/A	#N/A
Os01g0518550	Os01g0518550-00	>Os01g0518550-00	4.76191	66.0438	3.51361	2.4086	38.3253	3.79381	-0.438586	3.99203	3.79381	-0.438586	3.99203	Non-protein coding transcript.		#N/A	#N/A	#N/A	#N/A
Os03g0378275	Os03g0378275-00	>Os03g0378275-00	4.49364	27.2796	0	6.04476	0	2.60187	#NUM!	#NUM!	2.60187	#NUM!	#NUM!	Non-protein coding transcript.		#N/A	#N/A	#N/A	#N/A
Os06g0104050	Os06g0104050-00	>Os06g0104050-00	1.77937	5.77925	0	2.21297	0	1.69952	#NUM!	#NUM!	1.69952	#NUM!	#NUM!	Non-protein coding transcript.		#N/A	#N/A	#N/A	#N/A
Os01g0276066	Os01g0276066-00	>Os01g0276066-00	1.16447	2.90291	0	2.59693	0	1.31783	#NUM!	#NUM!	1.31783	#NUM!	#NUM!	Non-protein coding transcript.		#N/A	#N/A	#N/A	#N/A
Os11g0308266	Os11g0308266-00	>Os11g0308266-00	2.74095	6.08709	0	0	0	1.15108	#NUM!	#DIV/0!	1.15108	#NUM!	#DIV/0!	Non-protein coding transcript.		#N/A	#N/A	#N/A	#N/A
Os05g0495650	Os05g0495650-00	>Os05g0495650-00	87.7966	229.732	143.905	170.736	0	1.38771	0.71288	#NUM!	1.38771	0.71288	#NUM!	Non-protein coding transcript.		#N/A	#N/A	#N/A	#N/A
Os12g0236200	Os12g0236200-01	>Os12g0236200-01	0.988551	3.70107	1.61397	0	0	1.90456	0.707226	#DIV/0!	1.90456	0.707226	#DIV/0!	Non-protein coding transcript.		#N/A	#N/A	#N/A	#N/A
Os04g0623901	Os04g0623901-01	>Os04g0623901-01	1.10063	2.76544	1.48401	0	0	1.32918	0.431171	#DIV/0!	1.32918	0.431171	#DIV/0!	Non-protein coding transcript.		#N/A	#N/A	#N/A	#N/A
Os02g0750200	Os02g0750200-01	>Os02g0750200-01	4.75517	10.1993	5.8081	4.96783	0	1.1009	0.288569	#NUM!	1.1009	0.288569	#NUM!	Non-protein coding transcript.		#N/A	#N/A	#N/A	#N/A
Os05g0549050	Os05g0549050-01	>Os05g0549050-01	2.46734	66.7543	2.70916	3.47029	0	4.75783	0.134889	#NUM!	4.75783	0.134889	#NUM!	Non-protein coding transcript.		#N/A	#N/A	#N/A	#N/A
Os02g0618301	Os02g0618301-00	>Os02g0618301-00	22.1667	153.985	22.0531	0	0	2.79632	-0.00741254	#DIV/0!	2.79632	-0.00741254	#DIV/0!	Non-protein coding transcript.		#N/A	#N/A	#N/A	#N/A
Os03g0809150	Os03g0809150-00	>Os03g0809150-00	53.2208	148.392	44.3933	90.6209	0	1.47935	-0.261648	#NUM!	1.47935	-0.261648	#NUM!	Non-protein coding transcript.		#N/A	#N/A	#N/A	#N/A
Os01g0771950	Os01g0771950-00	>Os01g0771950-00	4.2819	16.6698	2.90732	0	0	1.96091	-0.558561	#DIV/0!	1.96091	-0.558561	#DIV/0!	Non-protein coding transcript.		#N/A	#N/A	#N/A	#N/A
Os08g0387450	Os08g0387450-00	>Os08g0387450-00	2.1466	6.52016	1.44203	0	0	1.60285	-0.573952	#DIV/0!	1.60285	-0.573952	#DIV/0!	Non-protein coding transcript.		#N/A	#N/A	#N/A	#N/A
Os06g0274600	Os06g0274600-01	>Os06g0274600-01	2.92699	7.51278	1.5061	0	1.94778	1.35993	-0.9586	#DIV/0!	1.35993	-0.9586	#DIV/0!	Non-protein coding transcript.		#N/A	#N/A	#N/A	#N/A
Os02g0633600	Os02g0633600-01	>Os02g0633600-01	27.7378	75.3158	52.1703	24.179	31.5421	1.4411	0.911375	0.383524	1.4411	0.911375	0.383524	Non-protein coding transcript.		0.83701	promoter-TSS (Os02g0633600)	67	Os02g0633600
Os10g0364600	Os10g0364600-00	>Os10g0364600-00	35.3994	174.423	17.747	233.661	225.638	2.30079	-0.99615	-0.0504069	2.30079	-0.99615	-0.0504069	Non-protein coding transcript.		0.780426	TTS (Os10g0364700)	1465	Os10g0364600
Os04g0656100	Os04g0656100-02	>Os04g0656100-02	144.886	331.891	171.998	202.412	135.291	1.19579	0.247474	-0.581229	1.19579	0.247474	-0.581229	Non-protein coding transcript.		0.458498	TTS (Os04g0656100)	-3011	Os04g0656100
Os10g0415600	Os10g0415600-01	>Os10g0415600-01	21.876	65.1638	8.5911	23.5047	39.8217	1.57472	-1.34843	0.760606	1.57472	-1.34843	0.760606	Non-protein coding transcript.		0.152395	intron (Os10g0415600, intron 1 of 17)	3346	Os10g0415600
Os04g0607450	Os04g0607450-01	>Os04g0607450-01	1.56194	4.31239	0	0	0	1.46515	#NUM!	#DIV/0!	1.46515	#NUM!	#DIV/0!	Non-protein coding transcript.		0.0799866	TTS (Os04g0607450)	1492	Os04g0607450
Os01g0754100	Os01g0754100-02	>Os01g0754100-02	25.4098	58.8666	37.3834	46.5582	51.0329	1.21206	0.557013	0.132392	1.21206	0.557013	0.132392	Non-protein coding transcript.		-0.120038	promoter-TSS (Os01g0754100)	-172	Os01g0754100
Os03g0357200	Os03g0357200-01	>Os03g0357200-01	4.8573	10.5217	4.63659	0	18.0815	1.11514	-0.0670904	#DIV/0!	1.11514	-0.0670904	#DIV/0!	Non-protein coding transcript.		-0.219574	TTS (Os03g0357200)	1068	Os03g0357200
Os06g0295500	Os06g0295500-03	>Os06g0295500-03	1.17803	3.82282	1.5196	1.26993	0	1.69826	0.367315	#NUM!	1.69826	0.367315	#NUM!	Non-protein coding transcript.		-2.02693	5' UTR (Os06g0295500, exon 2 of 7)	501	Os06g0295500
Os07g0141700	Os07g0141700-00	>Os07g0141700-00	0.841719	1.70878	0.892422	1.05318	2.0727	1.02156	0.0843874	0.976759	1.02156	0.0843874	0.976759	NB-ARC domain containing protein.		#NUM!	Intergenic	-1094	Os07g0141700
Os11g0687800	Os11g0687800-02	>Os11g0687800-02	1.26128	2.55778	1.25585	3.1923	0	1.02	-0.00622443	#NUM!	1.02	-0.00622443	#NUM!	NB-ARC domain containing protein.		#N/A	#N/A	#N/A	#N/A
Os07g0521800	Os07g0521800-01	>Os07g0521800-01	2.28084	5.19176	2.02997	6.03455	4.58081	1.18666	-0.168107	-0.397643	1.18666	-0.168107	-0.397643	NB-ARC domain containing protein.		-0.412219	Intergenic	-1068	Os07g0521800
Os12g0495600	Os12g0495600-01	>Os12g0495600-01	2.81101	5.70971	1.75048	1.15957	1.4513	1.02233	-0.683338	0.323756	1.02233	-0.683338	0.323756	NB-ARC domain containing protein.		-1.36642	promoter-TSS (Os12g0495600)	-9	Os12g0495600
Os02g0696900	Os02g0696900-00	>Os02g0696900-00	2.06539	7.14581	1.66423	3.17344	0	1.79068	-0.311559	#NUM!	1.79068	-0.311559	#NUM!	Myb-like DNA-binding domain, SHAQKYF class domain containing protein.		#N/A	#N/A	#N/A	#N/A
Os12g0126000	Os12g0126000-01	>Os12g0126000-01	3.09568	6.77825	3.749	2.48162	4.80819	1.13066	0.276249	0.954212	1.13066	0.276249	0.954212	Multi antimicrobial extrusion protein MatE family protein.		#N/A	#N/A	#N/A	#N/A
Os06g0495500	Os06g0495500-01	>Os06g0495500-01	2.50495	7.73499	3.0457	1.7382	1.49156	1.62662	0.281992	-0.220772	1.62662	0.281992	-0.220772	Multi antimicrobial extrusion protein MatE family protein.		-0.541502	Intergenic	-2805	Os06g0495500
Os02g0730000	Os02g0730000-02	>Os02g0730000-02	1.00681	2.55849	1.37167	7.74213	4.17853	1.3455	0.446142	-0.889735	1.3455	0.446142	-0.889735	Mitochondrial aldehyde dehydrogenase ALDH2a.		0.517392	promoter-TSS (Os02g0730000)	-346	Os02g0730000
Os08g0278900	Os08g0278900-01	>Os08g0278900-01	12.3025	30.681	10.0886	18.8632	17.8728	1.31839	-0.286226	-0.0778088	1.31839	-0.286226	-0.0778088	MIR domain containing protein.		0.167449	intron (Os08g0278900, intron 5 of 5)	2628	Os08g0278900
Os06g0646000	Os06g0646000-02	>Os06g0646000-02	1.06386	2.37795	0.85271	2.36608	2.79884	1.16041	-0.319181	0.24233	1.16041	-0.319181	0.24233	Methyltransferase type 11 domain containing protein.		-1.27847	TTS (Os06g0646000)	3233	Os06g0646000
Os12g0576600	Os12g0576600-02	>Os12g0576600-02	2.91837	6.1809	2.32712	2.81435	1.82002	1.08265	-0.326617	-0.628847	1.08265	-0.326617	-0.628847	Metallophosphoesterase domain containing protein.		-0.274022	3' UTR (Os12g0576600, exon 13 of 13)	3354	Os12g0576600
Os12g0576600	Os12g0576600-01	>Os12g0576600-01	2.50578	5.81725	2.27426	2.77366	2.98863	1.21508	-0.139863	0.107693	1.21508	-0.139863	0.107693	Metallophosphoesterase domain containing protein.		-0.274022	3' UTR (Os12g0576600, exon 13 of 13)	3354	Os12g0576600
Os10g0109900	Os10g0109900-00	>Os10g0109900-00	1.27442	2.80607	2.02949	0	0	1.13871	0.671276	#DIV/0!	1.13871	0.671276	#DIV/0!	Major facilitator superfamily, general substrate transporter domain containing protein.		-0.6867	Intergenic	-3256	Os10g0109900
Os11g0151500	Os11g0151500-01	>Os11g0151500-01	4.4949	15.1231	8.08653	1.32517	0	1.75039	0.847232	#NUM!	1.75039	0.847232	#NUM!	Major facilitator superfamily protein.		0.320995	intron (Os11g0151500, intron 3 of 13)	1072	Os11g0151500
Os04g0269700	Os04g0269700-01	>Os04g0269700-01	1.34147	3.22707	2.03548	2.81961	2.3609	1.26641	0.601554	-0.256159	1.26641	0.601554	-0.256159	Lipase, GDSL domain containing protein.		#N/A	#N/A	#N/A	#N/A
Os02g0816200	Os02g0816200-02	>Os02g0816200-02	1.08626	2.51544	1.7634	2.27562	2.24136	1.21144	0.69899	-0.0218853	1.21144	0.69899	-0.0218853	Lipase, GDSL domain containing protein.		0.780426	promoter-TSS (Os02g0816200)	-391	Os02g0816200
Os01g0215000	Os01g0215000-01	>Os01g0215000-01	2.05619	5.81844	3.08734	7.12751	9.84573	1.50066	0.586391	0.4661	1.50066	0.586391	0.4661	Lipase, GDSL domain containing protein.		0.710037	intron (Os01g0215000, intron 3 of 4)	1425	Os01g0215000
Os12g0526600	Os12g0526600-01	>Os12g0526600-01	1.29298	6.44461	1.19885	0	1.93922	2.31739	-0.109049	#DIV/0!	2.31739	-0.109049	#DIV/0!	Leucine-rich repeat, cysteine-containing subtype domain containing protein.		0.950351	Intergenic	10063	Os12g0526600
Os01g0605500	Os01g0605500-00	>Os01g0605500-00	5.13344	10.7769	5.42713	2.53175	3.59382	1.06994	0.0802635	0.505383	1.06994	0.0802635	0.505383	Kinesin, motor region domain containing protein.		0.895903	promoter-TSS (Os01g0605500)	-208	Os01g0605500
Os01g0142200	Os01g0142200-01	>Os01g0142200-01	8.83612	18.1744	9.02678	6.6768	6.94695	1.04042	0.0307984	0.0572229	1.04042	0.0307984	0.0572229	Kinase binding protein CGI-121 domain containing protein.		0.401915	promoter-TSS (Os01g0142100)	3	Os01g0142200
Os02g0151600	Os02g0151600-00	>Os02g0151600-00	9.03023	21.2929	8.39834	11.4525	7.58359	1.23754	-0.104659	-0.59471	1.23754	-0.104659	-0.59471	Ketol-acid reductoisomerase, chloroplast precursor (EC 1.1.1.86) (Acetohydroxy-acid reductoisomerase) (Alpha-keto-beta-hydroxylacil reductoisomerase).		#N/A	#N/A	#N/A	#N/A
Os01g0716200	Os01g0716200-01	>Os01g0716200-01	6.42639	13.9133	7.88967	3.31133	2.42738	1.11438	0.295956	-0.448011	1.11438	0.295956	-0.448011	IQ calmodulin-binding region domain containing protein.		0.573975	intron (Os01g0716200, intron 3 of 6)	1502	Os01g0716200
Os04g0416500	Os04g0416500-01	>Os04g0416500-01	2.00065	4.5556	3.62694	2.71479	2.68831	1.18717	0.858284	-0.0141411	1.18717	0.858284	-0.0141411	Immunoglobulin/major histocompatibility complex, conserved site domain containing protein.		0.12835	3' UTR (Os04g0416400, exon 7 of 7)	-4014	Os04g0416500
Os12g0111600	Os12g0111600-01	>Os12g0111600-01	85.2951	256.171	93.8909	1281.86	983.618	1.58657	0.138522	-0.382069	1.58657	0.138522	-0.382069	Hypoxia induced protein conserved region family protein.		-0.985108	intron (Os12g0111600, intron 1 of 1)	183	Os12g0111600
Os10g0162842	Os10g0162842-00	>Os10g0162842-00	1.12686	5.93813	0	3.91885	1.97002	2.3977	#NUM!	-0.99222	2.3977	#NUM!	-0.99222	Hypothetical protein.		#N/A	#N/A	#N/A	#N/A
Os01g0552050	Os01g0552050-00	>Os01g0552050-00	3.75131	15.7864	3.13596	5.19943	2.67747	2.07322	-0.258487	-0.957483	2.07322	-0.258487	-0.957483	Hypothetical protein.		#N/A	#N/A	#N/A	#N/A
Os07g0660433	Os07g0660433-00	>Os07g0660433-00	2.26087	14.201	2.70746	5.05816	2.65954	2.65104	0.260062	-0.927436	2.65104	0.260062	-0.927436	Hypothetical protein.		#N/A	#N/A	#N/A	#N/A
Os07g0604433	Os07g0604433-00	>Os07g0604433-00	3.29591	11.2398	6.41492	4.48192	2.40767	1.76987	0.960754	-0.896479	1.76987	0.960754	-0.896479	Hypothetical protein.		#N/A	#N/A	#N/A	#N/A
Os04g0650416	Os04g0650416-00	>Os04g0650416-00	4.39423	9.23872	4.62353	4.79518	2.59021	1.07208	0.0733844	-0.888516	1.07208	0.0733844	-0.888516	Hypothetical protein.		#N/A	#N/A	#N/A	#N/A
Os07g0572075	Os07g0572075-00	>Os07g0572075-00	2.98065	17.2293	0	3.69744	2.02468	2.53117	#NUM!	-0.868833	2.53117	#NUM!	-0.868833	Hypothetical protein.		#N/A	#N/A	#N/A	#N/A
Os07g0160050	Os07g0160050-00	>Os07g0160050-00	4.00579	8.06292	3.20448	2.83533	1.58968	1.00922	-0.321997	-0.83478	1.00922	-0.321997	-0.83478	Hypothetical protein.		#N/A	#N/A	#N/A	#N/A
Os06g0128150	Os06g0128150-00	>Os06g0128150-00	6.78386	15.7176	2.39174	18.7593	10.76	1.2122	-1.50405	-0.801928	1.2122	-1.50405	-0.801928	Hypothetical protein.		#N/A	#N/A	#N/A	#N/A
Os05g0431750	Os05g0431750-00	>Os05g0431750-00	5.31115	13.1211	3.8458	10.7314	6.23378	1.30479	-0.465741	-0.783659	1.30479	-0.465741	-0.783659	Hypothetical protein.		#N/A	#N/A	#N/A	#N/A
Os10g0516250	Os10g0516250-00	>Os10g0516250-00	8.43491	43.0731	10.4172	33.4706	20.3457	2.35234	0.304523	-0.71817	2.35234	0.304523	-0.71817	Hypothetical protein.		#N/A	#N/A	#N/A	#N/A
Os10g0439862	Os10g0439862-00	>Os10g0439862-00	0.926481	2.5499	0	33.2396	21.675	1.46061	#NUM!	-0.616871	1.46061	#NUM!	-0.616871	Hypothetical protein.		#N/A	#N/A	#N/A	#N/A
Os02g0730075	Os02g0730075-00	>Os02g0730075-00	1.36261	3.78912	0	6.83981	4.4973	1.47549	#NUM!	-0.604897	1.47549	#NUM!	-0.604897	Hypothetical protein.		#N/A	#N/A	#N/A	#N/A
Os04g0671500	Os04g0671500-00	>Os04g0671500-00	27.0688	74.2392	35.6436	41.437	27.2537	1.45555	0.397012	-0.604467	1.45555	0.397012	-0.604467	Hypothetical protein.		#N/A	#N/A	#N/A	#N/A
Os01g0728325	Os01g0728325-00	>Os01g0728325-00	6.71358	27.4742	4.71113	11.9413	7.856	2.03292	-0.511009	-0.604093	2.03292	-0.511009	-0.604093	Hypothetical protein.		#N/A	#N/A	#N/A	#N/A
Os10g0567850	Os10g0567850-00	>Os10g0567850-00	3.54841	24.9765	3.59568	30.8083	20.3457	2.81533	0.0190919	-0.598595	2.81533	0.0190919	-0.598595	Hypothetical protein.		#N/A	#N/A	#N/A	#N/A
Os03g0632950	Os03g0632950-00	>Os03g0632950-00	4.58607	49.5417	4.68398	43.8809	29.233	3.43331	0.0304765	-0.585995	3.43331	0.0304765	-0.585995	Hypothetical protein.		#N/A	#N/A	#N/A	#N/A
Os09g0538901	Os09g0538901-00	>Os09g0538901-00	23.2488	78.1396	15.3132	69.1002	47.8233	1.7489	-0.60238	-0.530976	1.7489	-0.60238	-0.530976	Hypothetical protein.		#N/A	#N/A	#N/A	#N/A
Os08g0161950	Os08g0161950-00	>Os08g0161950-00	7.67207	47.1742	8.98527	7.3956	5.1354	2.62031	0.227946	-0.526191	2.62031	0.227946	-0.526191	Hypothetical protein.		#N/A	#N/A	#N/A	#N/A
Os08g0275600	Os08g0275600-00	>Os08g0275600-00	1.76714	5.69761	2.12183	10.7757	7.52022	1.68894	0.263893	-0.518935	1.68894	0.263893	-0.518935	Hypothetical protein.		#N/A	#N/A	#N/A	#N/A
Os08g0368777	Os08g0368777-00	>Os08g0368777-00	2.13049	5.44271	3.5981	2.3838	1.67293	1.35314	0.75605	-0.510886	1.35314	0.75605	-0.510886	Hypothetical protein.		#N/A	#N/A	#N/A	#N/A
Os02g0580983	Os02g0580983-00	>Os02g0580983-00	1.68975	3.44259	2.57409	1.59217	1.12711	1.02668	0.607253	-0.498366	1.02668	0.607253	-0.498366	Hypothetical protein.		#N/A	#N/A	#N/A	#N/A
Os12g0541350	Os12g0541350-00	>Os12g0541350-00	1.58955	5.88471	2.55313	25.1982	17.8685	1.88835	0.683649	-0.495902	1.88835	0.683649	-0.495902	Hypothetical protein.		#N/A	#N/A	#N/A	#N/A
Os03g0284150	Os03g0284150-00	>Os03g0284150-00	17.9194	40.3177	12.3514	21.2321	15.2889	1.16989	-0.536848	-0.473762	1.16989	-0.536848	-0.473762	Hypothetical protein.		#N/A	#N/A	#N/A	#N/A
Os08g0535150	Os08g0535150-00	>Os08g0535150-00	6.4523	70.2096	6.70384	8.15738	5.97383	3.44378	0.0551742	-0.44945	3.44378	0.0551742	-0.44945	Hypothetical protein.		#N/A	#N/A	#N/A	#N/A
Os07g0573450	Os07g0573450-00	>Os07g0573450-00	16.0141	75.4786	20.6741	8.15633	5.98633	2.23672	0.368482	-0.446248	2.23672	0.368482	-0.446248	Hypothetical protein.		#N/A	#N/A	#N/A	#N/A
Os07g0145500	Os07g0145500-00	>Os07g0145500-00	2.85994	6.48531	3.83507	2.03814	1.50968	1.18119	0.423268	-0.43301	1.18119	0.423268	-0.43301	Hypothetical protein.		#N/A	#N/A	#N/A	#N/A
Os05g0472850	Os05g0472850-00	>Os05g0472850-00	14.3539	28.6253	21.5339	12.5639	9.46772	0.995848	0.585167	-0.408195	0.995848	0.585167	-0.408195	Hypothetical protein.		#N/A	#N/A	#N/A	#N/A
Os04g0443850	Os04g0443850-00	>Os04g0443850-00	13.4041	31.2704	16.2046	3.64165	2.76289	1.22212	0.273729	-0.398414	1.22212	0.273729	-0.398414	Hypothetical protein.		#N/A	#N/A	#N/A	#N/A
Os06g0543500	Os06g0543500-00	>Os06g0543500-00	5.66457	15.3931	11.1819	5.02454	3.81278	1.44225	0.981127	-0.398148	1.44225	0.981127	-0.398148	Hypothetical protein.		#N/A	#N/A	#N/A	#N/A
Os01g0159250	Os01g0159250-00	>Os01g0159250-00	8.62028	24.527	14.467	5.64633	4.39275	1.50856	0.746959	-0.362189	1.50856	0.746959	-0.362189	Hypothetical protein.		#N/A	#N/A	#N/A	#N/A
Os06g0294300	Os06g0294300-00	>Os06g0294300-00	2.03733	4.50879	2.19317	1.50383	1.23933	1.14606	0.106338	-0.279081	1.14606	0.106338	-0.279081	Hypothetical protein.		#N/A	#N/A	#N/A	#N/A
Os05g0499450	Os05g0499450-00	>Os05g0499450-00	12.8512	84.7624	9.49546	5.65865	4.82923	2.72152	-0.436593	-0.228665	2.72152	-0.436593	-0.228665	Hypothetical protein.		#N/A	#N/A	#N/A	#N/A
Os05g0359600	Os05g0359600-00	>Os05g0359600-00	1.56782	5.17965	2.05055	3.46799	3.04778	1.72409	0.387251	-0.186341	1.72409	0.387251	-0.186341	Hypothetical protein.		#N/A	#N/A	#N/A	#N/A
Os04g0402700	Os04g0402700-01	>Os04g0402700-01	41.5387	122.96	65.9195	26.1451	23.237	1.56566	0.666249	-0.170117	1.56566	0.666249	-0.170117	Hypothetical protein.		#NUM!	Intergenic	-1568	Os04g0402700
Os05g0182150	Os05g0182150-00	>Os05g0182150-00	7.70828	15.7496	8.96156	5.14764	4.6622	1.03083	0.217341	-0.1429	1.03083	0.217341	-0.1429	Hypothetical protein.		#N/A	#N/A	#N/A	#N/A
Os06g0156650	Os06g0156650-00	>Os06g0156650-00	13.0868	27.95	20.0115	7.14064	6.51764	1.09474	0.612717	-0.131704	1.09474	0.612717	-0.131704	Hypothetical protein.		#N/A	#N/A	#N/A	#N/A
Os01g0100466	Os01g0100466-00	>Os01g0100466-00	2.63178	5.35413	3.62736	2.25771	2.139	1.02461	0.462881	-0.0779237	1.02461	0.462881	-0.0779237	Hypothetical protein.		#N/A	#N/A	#N/A	#N/A
Os03g0851750	Os03g0851750-00	>Os03g0851750-00	9.35236	53.8274	9.51633	5.54392	5.38847	2.52494	0.0250748	-0.0410307	2.52494	0.0250748	-0.0410307	Hypothetical protein.		#N/A	#N/A	#N/A	#N/A
Os09g0572250	Os09g0572250-00	>Os09g0572250-00	4.96264	21.6138	6.37739	5.40093	5.39992	2.12277	0.361858	-0.000269816	2.12277	0.361858	-0.000269816	Hypothetical protein.		#N/A	#N/A	#N/A	#N/A
Os01g0880850	Os01g0880850-00	>Os01g0880850-00	1.42719	19.6258	2.14133	87.2225	93.0865	3.7815	0.58533	0.0938716	3.7815	0.58533	0.0938716	Hypothetical protein.		#N/A	#N/A	#N/A	#N/A
Os07g0553450	Os07g0553450-00	>Os07g0553450-00	17.8748	75.5647	15.0396	11.4289	12.378	2.07979	-0.249161	0.115092	2.07979	-0.249161	0.115092	Hypothetical protein.		#N/A	#N/A	#N/A	#N/A
Os08g0468801	Os08g0468801-01	>Os08g0468801-01	2.795	7.62007	4.14477	17.7078	19.2885	1.44696	0.568444	0.123356	1.44696	0.568444	0.123356	Hypothetical protein.		#N/A	#N/A	#N/A	#N/A
Os02g0181200	Os02g0181200-00	>Os02g0181200-00	15.8279	100.036	15.4693	45.9194	51.256	2.65998	-0.0330619	0.158617	2.65998	-0.0330619	0.158617	Hypothetical protein.		#N/A	#N/A	#N/A	#N/A
Os06g0160000	Os06g0160000-00	>Os06g0160000-00	39.4515	79.0473	48.1851	23.0984	26.6159	1.00264	0.288507	0.204495	1.00264	0.288507	0.204495	Hypothetical protein.		#N/A	#N/A	#N/A	#N/A
Os01g0868550	Os01g0868550-00	>Os01g0868550-00	2.82599	6.05408	3.1662	1.52475	1.76062	1.09915	0.163996	0.207511	1.09915	0.163996	0.207511	Hypothetical protein.		#N/A	#N/A	#N/A	#N/A
Os02g0466900	Os02g0466900-00	>Os02g0466900-00	2.55253	17.4219	2.33178	98.4948	113.809	2.7709	-0.130496	0.208495	2.7709	-0.130496	0.208495	Hypothetical protein.		#N/A	#N/A	#N/A	#N/A
Os06g0661733	Os06g0661733-00	>Os06g0661733-00	4.3592	9.03492	3.94595	4.8779	5.7345	1.05145	-0.143691	0.233408	1.05145	-0.143691	0.233408	Hypothetical protein.		#N/A	#N/A	#N/A	#N/A
Os07g0638801	Os07g0638801-00	>Os07g0638801-00	15.6471	31.9982	24.2557	2.87912	3.6253	1.0321	0.632429	0.332472	1.0321	0.632429	0.332472	Hypothetical protein.		#N/A	#N/A	#N/A	#N/A
Os01g0945650	Os01g0945650-00	>Os01g0945650-00	12.4238	33.2578	10.2948	24.436	30.9132	1.42059	-0.271191	0.339215	1.42059	-0.271191	0.339215	Hypothetical protein.		#N/A	#N/A	#N/A	#N/A
Os05g0550200	Os05g0550200-01	>Os05g0550200-01	2.64519	6.60056	5.23965	34.8464	46.2747	1.31922	0.986099	0.409214	1.31922	0.986099	0.409214	Hypothetical protein.		#N/A	#N/A	#N/A	#N/A
Os02g0815950	Os02g0815950-00	>Os02g0815950-00	5.71799	12.6662	4.92885	11.4855	15.624	1.1474	-0.214257	0.44395	1.1474	-0.214257	0.44395	Hypothetical protein.		#N/A	#N/A	#N/A	#N/A
Os05g0465250	Os05g0465250-00	>Os05g0465250-00	4.05119	8.55766	2.77576	3.19865	4.37464	1.07887	-0.545463	0.451701	1.07887	-0.545463	0.451701	Hypothetical protein.		#N/A	#N/A	#N/A	#N/A
Os01g0841650	Os01g0841650-00	>Os01g0841650-00	359.175	750.293	411.37	766.252	1051.81	1.06277	0.19575	0.456983	1.06277	0.19575	0.456983	Hypothetical protein.		#N/A	#N/A	#N/A	#N/A
Os09g0419100	Os09g0419100-01	>Os09g0419100-01	1.44241	4.83612	0.891104	1.45782	2.0988	1.74537	-0.694816	0.525752	1.74537	-0.694816	0.525752	Hypothetical protein.		#N/A	#N/A	#N/A	#N/A
Os09g0567600	Os09g0567600-01	>Os09g0567600-01	8.98728	45.4334	13.0255	5.31571	7.98815	2.3378	0.535382	0.587599	2.3378	0.535382	0.587599	Hypothetical protein.		#N/A	#N/A	#N/A	#N/A
Os03g0231850	Os03g0231850-00	>Os03g0231850-00	27.6584	55.456	33.678	13.0281	19.7036	1.00363	0.284089	0.596833	1.00363	0.284089	0.596833	Hypothetical protein.		#N/A	#N/A	#N/A	#N/A
Os07g0499650	Os07g0499650-00	>Os07g0499650-00	6.9415	14.4498	11.5571	1.45086	2.21002	1.05773	0.73546	0.607151	1.05773	0.73546	0.607151	Hypothetical protein.		#N/A	#N/A	#N/A	#N/A
Os12g0640951	Os12g0640951-00	>Os12g0640951-00	137.582	375.392	28.1068	3.90119	6.26932	1.44811	-2.2913	0.684395	1.44811	-2.2913	0.684395	Hypothetical protein.		#N/A	#N/A	#N/A	#N/A
Os12g0529800	Os12g0529800-00	>Os12g0529800-00	16.8523	37.6579	9.76165	7.17292	12.0756	1.16001	-0.787749	0.751462	1.16001	-0.787749	0.751462	Hypothetical protein.		#N/A	#N/A	#N/A	#N/A
Os04g0625850	Os04g0625850-00	>Os04g0625850-00	53.3211	115.026	61.6357	44.9901	77.8534	1.10918	0.20906	0.791152	1.10918	0.20906	0.791152	Hypothetical protein.		#N/A	#N/A	#N/A	#N/A
Os06g0190525	Os06g0190525-00	>Os06g0190525-00	2.44581	7.92798	0	2.47209	4.49461	1.69664	#NUM!	0.862465	1.69664	#NUM!	0.862465	Hypothetical protein.		#N/A	#N/A	#N/A	#N/A
Os08g0438801	Os08g0438801-01	>Os08g0438801-01	2.95195	8.49132	3.62866	4.09921	7.633	1.52432	0.297769	0.896904	1.52432	0.297769	0.896904	Hypothetical protein.		#N/A	#N/A	#N/A	#N/A
Os07g0258501	Os07g0258501-00	>Os07g0258501-00	16.7117	34.104	24.1638	8.99658	16.9956	1.02908	0.531989	0.917713	1.02908	0.531989	0.917713	Hypothetical protein.		#N/A	#N/A	#N/A	#N/A
Os11g0459400	Os11g0459400-01	>Os11g0459400-01	1.42315	6.265	2.43679	2.95967	5.71584	2.13823	0.775894	0.949529	2.13823	0.775894	0.949529	Hypothetical protein.		#N/A	#N/A	#N/A	#N/A
Os01g0884850	Os01g0884850-00	>Os01g0884850-00	1.63172	5.01828	1.42735	6.57804	12.8366	1.6208	-0.193054	0.964533	1.6208	-0.193054	0.964533	Hypothetical protein.		#N/A	#N/A	#N/A	#N/A
Os09g0371625	Os09g0371625-00	>Os09g0371625-00	2.29335	4.94834	2.54552	2.93825	5.96952	1.10949	0.150504	1.02266	1.10949	0.150504	1.02266	Hypothetical protein.		#N/A	#N/A	#N/A	#N/A
Os08g0557850	Os08g0557850-00	>Os08g0557850-00	49.3142	310.439	54.8486	116.615	246.022	2.65423	0.153452	1.07703	2.65423	0.153452	1.07703	Hypothetical protein.		#N/A	#N/A	#N/A	#N/A
Os03g0598150	Os03g0598150-00	>Os03g0598150-00	8.8582	20.5664	13.6562	9.75041	21.7575	1.2152	0.624471	1.15798	1.2152	0.624471	1.15798	Hypothetical protein.		#N/A	#N/A	#N/A	#N/A
Os06g0592200	Os06g0592200-00	>Os06g0592200-00	11.5251	121.274	9.38625	19.3111	61.9212	3.39542	-0.296158	1.681	3.39542	-0.296158	1.681	Hypothetical protein.		#N/A	#N/A	#N/A	#N/A
Os12g0145916	Os12g0145916-00	>Os12g0145916-00	1.16774	3.88988	1.57809	1.14756	4.16709	1.73601	0.43446	1.86047	1.73601	0.43446	1.86047	Hypothetical protein.		#N/A	#N/A	#N/A	#N/A
Os08g0564200	Os08g0564200-00	>Os08g0564200-00	64.0146	261.849	66.8689	66.4279	272.795	2.03226	0.0629344	2.03796	2.03226	0.0629344	2.03796	Hypothetical protein.		#N/A	#N/A	#N/A	#N/A
Os03g0688450	Os03g0688450-00	>Os03g0688450-00	2.39301	5.02569	2.97509	1.70132	7.67768	1.0705	0.314107	2.17402	1.0705	0.314107	2.17402	Hypothetical protein.		#N/A	#N/A	#N/A	#N/A
Os12g0277650	Os12g0277650-00	>Os12g0277650-00	6.55928	31.0314	6.69073	5.43498	28.7006	2.24212	0.0286262	2.40073	2.24212	0.0286262	2.40073	Hypothetical protein.		#N/A	#N/A	#N/A	#N/A
Os02g0693450	Os02g0693450-00	>Os02g0693450-00	6.22805	27.3875	2.30779	2.5653	51.2761	2.13667	-1.43227	4.32109	2.13667	-1.43227	4.32109	Hypothetical protein.		#N/A	#N/A	#N/A	#N/A
Os12g0102800	Os12g0102800-00	>Os12g0102800-00	1.31374	71.0239	0	1.65581	0	5.75655	#NUM!	#NUM!	5.75655	#NUM!	#NUM!	Hypothetical protein.		#N/A	#N/A	#N/A	#N/A
Os03g0163150	Os03g0163150-00	>Os03g0163150-00	15.0279	87.9551	0	71.0229	0	2.54912	#NUM!	#NUM!	2.54912	#NUM!	#NUM!	Hypothetical protein.		#N/A	#N/A	#N/A	#N/A
Os10g0328600	Os10g0328600-01	>Os10g0328600-01	2.00295	10.9424	0	9.14561	0	2.44973	#NUM!	#NUM!	2.44973	#NUM!	#NUM!	Hypothetical protein.		#N/A	#N/A	#N/A	#N/A
Os03g0283650	Os03g0283650-00	>Os03g0283650-00	7.92144	24.5135	0	6.57864	0	1.62974	#NUM!	#NUM!	1.62974	#NUM!	#NUM!	Hypothetical protein.		#N/A	#N/A	#N/A	#N/A
Os01g0828400	Os01g0828400-00	>Os01g0828400-00	0.697986	1.68204	0	0	0	1.26894	#NUM!	#DIV/0!	1.26894	#NUM!	#DIV/0!	Hypothetical protein.		#N/A	#N/A	#N/A	#N/A
Os01g0361800	Os01g0361800-02	>Os01g0361800-02	0.7522	1.63414	0	1.38152	0	1.11934	#NUM!	#NUM!	1.11934	#NUM!	#NUM!	Hypothetical protein.		#N/A	#N/A	#N/A	#N/A
Os01g0700400	Os01g0700400-00	>Os01g0700400-00	2.18658	4.91771	4.02335	0	0	1.16931	0.879721	#DIV/0!	1.16931	0.879721	#DIV/0!	Hypothetical protein.		#N/A	#N/A	#N/A	#N/A
Os10g0136950	Os10g0136950-00	>Os10g0136950-00	1.73358	4.15429	2.66802	0	0	1.26085	0.622015	#DIV/0!	1.26085	0.622015	#DIV/0!	Hypothetical protein.		#N/A	#N/A	#N/A	#N/A
Os09g0466201	Os09g0466201-00	>Os09g0466201-00	22.8194	110.052	32.3802	0	0	2.26985	0.504851	#DIV/0!	2.26985	0.504851	#DIV/0!	Hypothetical protein.		#N/A	#N/A	#N/A	#N/A
Os06g0270982	Os06g0270982-00	>Os06g0270982-00	1.92801	6.55838	2.49525	0	0	1.76623	0.372072	#DIV/0!	1.76623	0.372072	#DIV/0!	Hypothetical protein.		#N/A	#N/A	#N/A	#N/A
Os03g0608000	Os03g0608000-01	>Os03g0608000-01	4.06125	10.5666	4.82121	0	0	1.37952	0.247471	#DIV/0!	1.37952	0.247471	#DIV/0!	Hypothetical protein.		#N/A	#N/A	#N/A	#N/A
Os01g0234433	Os01g0234433-00	>Os01g0234433-00	1.89479	43.5113	2.05631	0	0	4.52128	0.11802	#DIV/0!	4.52128	0.11802	#DIV/0!	Hypothetical protein.		#N/A	#N/A	#N/A	#N/A
Os08g0246351	Os08g0246351-00	>Os08g0246351-00	1.59731	5.10975	1.56782	0	0	1.67761	-0.0268844	#DIV/0!	1.67761	-0.0268844	#DIV/0!	Hypothetical protein.		#N/A	#N/A	#N/A	#N/A
Os01g0206650	Os01g0206650-00	>Os01g0206650-00	1.00174	2.18197	0.776264	0	0	1.12312	-0.367889	#DIV/0!	1.12312	-0.367889	#DIV/0!	Hypothetical protein.		#N/A	#N/A	#N/A	#N/A
Os01g0226450	Os01g0226450-00	>Os01g0226450-00	1.72356	6.08682	1.14403	0	0	1.8203	-0.591267	#DIV/0!	1.8203	-0.591267	#DIV/0!	Hypothetical protein.		#N/A	#N/A	#N/A	#N/A
Os12g0163750	Os12g0163750-00	>Os12g0163750-00	7.82571	16.1542	3.91811	0	0	1.04562	-0.998064	#DIV/0!	1.04562	-0.998064	#DIV/0!	Hypothetical protein.		#N/A	#N/A	#N/A	#N/A
Os05g0345137	Os05g0345137-00	>Os05g0345137-00	24.3615	48.5888	7.97729	14.81	0	0.996021	-1.61063	#NUM!	0.996021	-1.61063	#NUM!	Hypothetical protein.		#N/A	#N/A	#N/A	#N/A
Os11g0134950	Os11g0134950-00	>Os11g0134950-00	295.706	634.166	24.1562	0	0	1.1007	-3.6137	#DIV/0!	1.1007	-3.6137	#DIV/0!	Hypothetical protein.		#N/A	#N/A	#N/A	#N/A
Os03g0861200	Os03g0861200-01	>Os03g0861200-01	6.95494	21.9044	9.01679	2.53349	2.69956	1.65511	0.374576	0.0915981	1.65511	0.374576	0.0915981	Hypothetical protein.		0.891458	intron (Os03g0861100, intron 11 of 12)	-1801	Os03g0861200
Os10g0370600	Os10g0370600-01	>Os10g0370600-01	4.21089	9.10461	6.97981	25.9365	44.3084	1.11247	0.729063	0.772596	1.11247	0.729063	0.772596	Hypothetical protein.		0.780426	intron (Os10g0370500, intron 3 of 6)	-3069	Os10g0370600
Os05g0161700	Os05g0161700-01	>Os05g0161700-01	4.88669	13.5752	8.4449	19.2098	20.5975	1.47404	0.789223	0.100627	1.47404	0.789223	0.100627	Hypothetical protein.		0.628423	exon (Os05g0161800, exon 1 of 2)	452	Os05g0161700
Os02g0486400	Os02g0486400-01	>Os02g0486400-01	2.65519	7.30206	2.90303	4.26646	2.32596	1.45949	0.128744	-0.875213	1.45949	0.128744	-0.875213	Hypothetical protein.		0.259594	intron (Os02g0486400, intron 1 of 1)	1179	Os02g0486400
Os11g0303800	Os11g0303800-01	>Os11g0303800-01	1.7867	3.77945	1.31905	2.04778	9.12946	1.08088	-0.437798	2.15647	1.08088	-0.437798	2.15647	Hypothetical protein.		0.174705	Intergenic	-1680	Os11g0303800
Os10g0509900	Os10g0509900-01	>Os10g0509900-01	2.05963	4.82986	2.23979	4.36328	2.27825	1.2296	0.120978	-0.937487	1.2296	0.120978	-0.937487	Hypothetical protein.		-0.0269287	promoter-TSS (Os10g0509900)	-581	Os10g0509900
Os03g0725200	Os03g0725200-01	>Os03g0725200-01	18.9001	47.963	27.842	114.041	106.511	1.34353	0.558869	-0.0985502	1.34353	0.558869	-0.0985502	Hypothetical protein.		-1.3895	promoter-TSS (Os03g0725300)	138	Os03g0725200
Os02g0234400	Os02g0234400-01	>Os02g0234400-01	1.81775	5.27577	1.78	1.80589	1.34649	1.53723	-0.0302766	-0.423507	1.53723	-0.0302766	-0.423507	Hypothetical protein.		-3.12646	exon (Os02g0234450, exon 1 of 1)	-1097	Os02g0234400
Os09g0439150	Os09g0439150-00	>Os09g0439150-00	3.74872	9.41898	0	5.33748	2.77452	1.32917	#NUM!	-0.943921	1.32917	#NUM!	-0.943921	Hypothetical gene.		#N/A	#N/A	#N/A	#N/A
Os10g0195175	Os10g0195175-00	>Os10g0195175-00	6.03608	13.7272	5.0212	5.36202	2.91404	1.18535	-0.26558	-0.879756	1.18535	-0.26558	-0.879756	Hypothetical gene.		#N/A	#N/A	#N/A	#N/A
Os02g0101750	Os02g0101750-00	>Os02g0101750-00	26.8578	127.005	24.1948	92.0813	51.2304	2.24147	-0.150644	-0.845908	2.24147	-0.150644	-0.845908	Hypothetical gene.		#N/A	#N/A	#N/A	#N/A
Os01g0780400	Os01g0780400-01	>Os01g0780400-01	4.43823	14.522	5.90225	3.87673	2.17354	1.71018	0.411281	-0.834794	1.71018	0.411281	-0.834794	Hypothetical gene.		#N/A	#N/A	#N/A	#N/A
Os06g0137166	Os06g0137166-00	>Os06g0137166-00	12.5442	26.228	11.1762	10.4763	6.30207	1.06409	-0.166591	-0.733232	1.06409	-0.166591	-0.733232	Hypothetical gene.		#N/A	#N/A	#N/A	#N/A
Os08g0424600	Os08g0424600-01	>Os08g0424600-01	7.95663	26.8802	5.59277	3.76974	2.38182	1.75631	-0.508595	-0.662401	1.75631	-0.508595	-0.662401	Hypothetical gene.		#N/A	#N/A	#N/A	#N/A
Os04g0616050	Os04g0616050-00	>Os04g0616050-00	2.77479	9.90919	5.31626	6.86594	4.42108	1.83639	0.938033	-0.635058	1.83639	0.938033	-0.635058	Hypothetical gene.		#N/A	#N/A	#N/A	#N/A
Os01g0823150	Os01g0823150-00	>Os01g0823150-00	14.816	32.4265	27.3211	24.0686	16.2411	1.13002	0.88286	-0.567503	1.13002	0.88286	-0.567503	Hypothetical gene.		#N/A	#N/A	#N/A	#N/A
Os02g0306801	Os02g0306801-00	>Os02g0306801-00	12.2526	58.6479	18.5463	18.7739	12.726	2.25899	0.598043	-0.560949	2.25899	0.598043	-0.560949	Hypothetical gene.		#N/A	#N/A	#N/A	#N/A
Os06g0716401	Os06g0716401-00	>Os06g0716401-00	7.32104	26.8696	8.57509	2.60806	1.90965	1.87585	0.228103	-0.449669	1.87585	0.228103	-0.449669	Hypothetical gene.		#N/A	#N/A	#N/A	#N/A
Os02g0209050	Os02g0209050-00	>Os02g0209050-00	12.3239	28.2523	12.1685	11.2663	8.40414	1.19691	-0.0183075	-0.422842	1.19691	-0.0183075	-0.422842	Hypothetical gene.		#N/A	#N/A	#N/A	#N/A
Os02g0797425	Os02g0797425-00	>Os02g0797425-00	2.67378	33.9379	3.72643	1.72559	1.30304	3.66594	0.478913	-0.405208	3.66594	0.478913	-0.405208	Hypothetical gene.		#N/A	#N/A	#N/A	#N/A
Os05g0447540	Os05g0447540-00	>Os05g0447540-00	6.12682	15.3458	11.8205	22.4601	17.3379	1.32463	0.948081	-0.373435	1.32463	0.948081	-0.373435	Hypothetical gene.		#N/A	#N/A	#N/A	#N/A
Os02g0136966	Os02g0136966-01	>Os02g0136966-01	4.32327	11.2138	7.19197	6.30789	4.90991	1.37508	0.734264	-0.361461	1.37508	0.734264	-0.361461	Hypothetical gene.		#N/A	#N/A	#N/A	#N/A
Os09g0327150	Os09g0327150-00	>Os09g0327150-00	3.46467	93.7675	5.20165	56.5343	44.2155	4.7583	0.586251	-0.354574	4.7583	0.586251	-0.354574	Hypothetical gene.		#N/A	#N/A	#N/A	#N/A
Os07g0236300	Os07g0236300-01	>Os07g0236300-01	3.32436	10.3037	4.81679	6.09096	4.77297	1.63201	0.534995	-0.351782	1.63201	0.534995	-0.351782	Hypothetical gene.		#N/A	#N/A	#N/A	#N/A
Os01g0505866	Os01g0505866-00	>Os01g0505866-00	18.3916	164.124	10.3241	80.6393	64.5718	3.15767	-0.833031	-0.320579	3.15767	-0.833031	-0.320579	Hypothetical gene.		#N/A	#N/A	#N/A	#N/A
Os01g0929800	Os01g0929800-00	>Os01g0929800-00	2.23909	4.98758	2.72595	3.51235	2.88714	1.15543	0.283847	-0.282796	1.15543	0.283847	-0.282796	Hypothetical gene.		#N/A	#N/A	#N/A	#N/A
Os01g0947767	Os01g0947767-00	>Os01g0947767-00	1.37326	3.49137	1.51529	2.14651	1.8896	1.34619	0.141989	-0.183912	1.34619	0.141989	-0.183912	Hypothetical gene.		#N/A	#N/A	#N/A	#N/A
Os10g0113050	Os10g0113050-00	>Os10g0113050-00	3.55179	7.52214	3.6729	51.8868	45.7129	1.0826	0.0483733	-0.182766	1.0826	0.0483733	-0.182766	Hypothetical gene.		#N/A	#N/A	#N/A	#N/A
Os07g0671301	Os07g0671301-00	>Os07g0671301-00	14.3774	84.1718	18.8193	5.86922	5.22096	2.54953	0.38841	-0.168854	2.54953	0.38841	-0.168854	Hypothetical gene.		#N/A	#N/A	#N/A	#N/A
Os11g0637900	Os11g0637900-00	>Os11g0637900-00	43.6289	115.927	53.6998	67.2035	65.316	1.40986	0.299633	-0.0410999	1.40986	0.299633	-0.0410999	Hypothetical gene.		#N/A	#N/A	#N/A	#N/A
Os06g0668250	Os06g0668250-00	>Os06g0668250-00	17.3073	124.457	21.1076	32.7234	32.1554	2.84619	0.286382	-0.0252616	2.84619	0.286382	-0.0252616	Hypothetical gene.		#N/A	#N/A	#N/A	#N/A
Os01g0933950	Os01g0933950-00	>Os01g0933950-00	8.18159	19.4983	13.153	33.8944	33.5357	1.2529	0.684939	-0.0153492	1.2529	0.684939	-0.0153492	Hypothetical gene.		#N/A	#N/A	#N/A	#N/A
Os07g0584366	Os07g0584366-00	>Os07g0584366-00	4.80139	13.1706	7.26152	13.4958	14.5638	1.4558	0.596819	0.109876	1.4558	0.596819	0.109876	Hypothetical gene.		#N/A	#N/A	#N/A	#N/A
Os05g0397600	Os05g0397600-01	>Os05g0397600-01	17.0056	35.4597	14.721	20.5199	23.2117	1.06017	-0.208134	0.177828	1.06017	-0.208134	0.177828	Hypothetical gene.		#NUM!	3' UTR (Os05g0397600, exon 2 of 2)	792	Os05g0397600
Os05g0473101	Os05g0473101-01	>Os05g0473101-01	2.14046	5.22991	1.06577	9.27629	10.756	1.28887	-1.00602	0.213522	1.28887	-1.00602	0.213522	Hypothetical gene.		#N/A	#N/A	#N/A	#N/A
Os12g0126050	Os12g0126050-00	>Os12g0126050-00	3.57766	38.1283	3.30252	3.43567	4.28663	3.41377	-0.115449	0.319252	3.41377	-0.115449	0.319252	Hypothetical gene.		#N/A	#N/A	#N/A	#N/A
Os04g0446750	Os04g0446750-01	>Os04g0446750-01	6.76197	16.7751	7.17779	5.42028	6.79316	1.31081	0.0860961	0.325715	1.31081	0.0860961	0.325715	Hypothetical gene.		#N/A	#N/A	#N/A	#N/A
Os01g0174400	Os01g0174400-01	>Os01g0174400-01	2.10643	12.3614	3.27538	4.56396	5.84077	2.55297	0.636862	0.355872	2.55297	0.636862	0.355872	Hypothetical gene.		#N/A	#N/A	#N/A	#N/A
Os07g0557601	Os07g0557601-00	>Os07g0557601-00	7.91066	28.8581	4.85552	15.6395	22.6413	1.86711	-0.704172	0.533762	1.86711	-0.704172	0.533762	Hypothetical gene.		#N/A	#N/A	#N/A	#N/A
Os12g0153433	Os12g0153433-00	>Os12g0153433-00	8.07649	16.5692	13.3011	15.8616	24.7964	1.0367	0.719745	0.644592	1.0367	0.719745	0.644592	Hypothetical gene.		#N/A	#N/A	#N/A	#N/A
Os05g0186601	Os05g0186601-00	>Os05g0186601-00	5.61593	12.5321	10.4941	65.5237	105.379	1.15803	0.901982	0.685499	1.15803	0.901982	0.685499	Hypothetical gene.		#N/A	#N/A	#N/A	#N/A
Os10g0510050	Os10g0510050-00	>Os10g0510050-00	30.8557	73.3259	38.2094	17.9112	31.473	1.24879	0.308391	0.813253	1.24879	0.308391	0.813253	Hypothetical gene.		#N/A	#N/A	#N/A	#N/A
Os03g0598002	Os03g0598002-00	>Os03g0598002-00	1.01411	2.05561	1.36809	1.05005	1.88872	1.01935	0.431949	0.846951	1.01935	0.431949	0.846951	Hypothetical gene.		#N/A	#N/A	#N/A	#N/A
Os08g0483800	Os08g0483800-01	>Os08g0483800-01	3.73765	7.64106	2.33151	3.84825	7.21291	1.03164	-0.680867	0.906379	1.03164	-0.680867	0.906379	Hypothetical gene.		#N/A	#N/A	#N/A	#N/A
Os03g0802650	Os03g0802650-00	>Os03g0802650-00	2.7844	6.58241	4.54496	7.16506	14.0156	1.24125	0.706901	0.967983	1.24125	0.706901	0.967983	Hypothetical gene.		#N/A	#N/A	#N/A	#N/A
Os06g0151401	Os06g0151401-01	>Os06g0151401-01	14.0212	33.6332	16.3482	14.8564	30.1405	1.26228	0.221522	1.02062	1.26228	0.221522	1.02062	Hypothetical gene.		#N/A	#N/A	#N/A	#N/A
Os03g0140650	Os03g0140650-00	>Os03g0140650-00	1.29982	2.78043	1.30086	1.13522	2.48599	1.097	0.00115385	1.13085	1.097	0.00115385	1.13085	Hypothetical gene.		#N/A	#N/A	#N/A	#N/A
Os08g0207401	Os08g0207401-00	>Os08g0207401-00	6.98783	16.6486	2.87014	4.06937	9.17932	1.25248	-1.28372	1.17358	1.25248	-1.28372	1.17358	Hypothetical gene.		#N/A	#N/A	#N/A	#N/A
Os06g0592950	Os06g0592950-00	>Os06g0592950-00	48.6771	103.76	50.1971	27.4495	70.9181	1.09194	0.0443608	1.36937	1.09194	0.0443608	1.36937	Hypothetical gene.		#N/A	#N/A	#N/A	#N/A
Os05g0239350	Os05g0239350-01	>Os05g0239350-01	1.83766	3.85961	3.5482	2.35178	6.31333	1.07059	0.949217	1.42465	1.07059	0.949217	1.42465	Hypothetical gene.		#N/A	#N/A	#N/A	#N/A
Os02g0593550	Os02g0593550-00	>Os02g0593550-00	17.2339	39.9612	14.4673	17.5165	58.962	1.21335	-0.252454	1.75107	1.21335	-0.252454	1.75107	Hypothetical gene.		#N/A	#N/A	#N/A	#N/A
Os05g0108950	Os05g0108950-00	>Os05g0108950-00	775.754	3170.76	379.222	317.52	2490.28	2.03116	-1.03256	2.97139	2.03116	-1.03256	2.97139	Hypothetical gene.		#N/A	#N/A	#N/A	#N/A
Os12g0164450	Os12g0164450-01	>Os12g0164450-01	7.41013	33.3399	9.09356	5.32955	69.3848	2.16968	0.295346	3.70253	2.16968	0.295346	3.70253	Hypothetical gene.		#N/A	#N/A	#N/A	#N/A
Os05g0592350	Os05g0592350-00	>Os05g0592350-00	1.83468	340.497	0	12.1129	405.36	7.53597	#NUM!	5.06459	7.53597	#NUM!	5.06459	Hypothetical gene.		#N/A	#N/A	#N/A	#N/A
Os03g0387850	Os03g0387850-01	>Os03g0387850-01	62.0851	123.921	61.4622	2.573	144.37	0.997102	-0.0145477	5.81018	0.997102	-0.0145477	5.81018	Hypothetical gene.		#N/A	#N/A	#N/A	#N/A
Os02g0179250	Os02g0179250-01	>Os02g0179250-01	2.06956	10.1881	0	0	0	2.29949	#NUM!	#DIV/0!	2.29949	#NUM!	#DIV/0!	Hypothetical gene.		#N/A	#N/A	#N/A	#N/A
Os07g0654800	Os07g0654800-01	>Os07g0654800-01	1.23355	4.99557	0	1.22973	0	2.01783	#NUM!	#NUM!	2.01783	#NUM!	#NUM!	Hypothetical gene.		#N/A	#N/A	#N/A	#N/A
Os02g0131850	Os02g0131850-00	>Os02g0131850-00	6.68142	21.0358	13.0715	12.0116	0	1.65462	0.968198	#NUM!	1.65462	0.968198	#NUM!	Hypothetical gene.		#N/A	#N/A	#N/A	#N/A
Os03g0758250	Os03g0758250-00	>Os03g0758250-00	2.58933	26.9141	4.55017	14.9385	0	3.37771	0.813342	#NUM!	3.37771	0.813342	#NUM!	Hypothetical gene.		#N/A	#N/A	#N/A	#N/A
Os02g0114150	Os02g0114150-01	>Os02g0114150-01	2.43931	7.07369	3.25572	0	0	1.53599	0.416504	#DIV/0!	1.53599	0.416504	#DIV/0!	Hypothetical gene.		#N/A	#N/A	#N/A	#N/A
Os05g0147550	Os05g0147550-00	>Os05g0147550-00	0.92911	2.19515	0.974631	1.13149	0	1.2404	0.0690067	#NUM!	1.2404	0.0690067	#NUM!	Hypothetical gene.		#N/A	#N/A	#N/A	#N/A
Os04g0446050	Os04g0446050-01	>Os04g0446050-01	1.099	3.09748	1.08329	0	0	1.4949	-0.0207719	#DIV/0!	1.4949	-0.0207719	#DIV/0!	Hypothetical gene.		#N/A	#N/A	#N/A	#N/A
Os04g0162975	Os04g0162975-00	>Os04g0162975-00	1.68199	4.32281	1.55645	1.00366	0	1.3618	-0.11191	#NUM!	1.3618	-0.11191	#NUM!	Hypothetical gene.		#N/A	#N/A	#N/A	#N/A
Os03g0606333	Os03g0606333-00	>Os03g0606333-00	3.00718	19.9506	2.68028	9.3232	0	2.72995	-0.166028	#NUM!	2.72995	-0.166028	#NUM!	Hypothetical gene.		#N/A	#N/A	#N/A	#N/A
Os08g0246700	Os08g0246700-01	>Os08g0246700-01	5.58922	14.6606	4.26305	0	8.45725	1.39123	-0.390761	#DIV/0!	1.39123	-0.390761	#DIV/0!	Hypothetical gene.		#N/A	#N/A	#N/A	#N/A
Os06g0216966	Os06g0216966-01	>Os06g0216966-01	16.1751	34.8031	8.08885	0	0	1.10544	-0.999768	#DIV/0!	1.10544	-0.999768	#DIV/0!	Hypothetical gene.		#N/A	#N/A	#N/A	#N/A
Os02g0437901	Os02g0437901-00	>Os02g0437901-00	1.70823	3.77595	2.57699	2.58639	1.37295	1.14434	0.593185	-0.913661	1.14434	0.593185	-0.913661	Hypothetical gene.		0.964851	Intergenic	-2048	Os02g0437901
Os02g0208400	Os02g0208400-02	>Os02g0208400-02	1.99794	4.60906	1.43978	19.6304	14.5119	1.20596	-0.472665	-0.435853	1.20596	-0.472665	-0.435853	Hypothetical gene.		0.887341	TTS (Os02g0208300)	1868	Os02g0208400
Os01g0603700	Os01g0603700-01	>Os01g0603700-01	1.89119	5.12562	1.13503	2.10752	1.3411	1.43843	-0.736564	-0.65213	1.43843	-0.736564	-0.65213	Hypothetical gene.		0.432503	promoter-TSS (Os01g0603700)	-772	Os01g0603700
Os10g0381700	Os10g0381700-01	>Os10g0381700-01	3.17018	8.3943	4.48197	2.98674	2.02539	1.40485	0.499568	-0.560372	1.40485	0.499568	-0.560372	Hypothetical gene.		0.365389	TTS (Os10g0381800)	915	Os10g0381700
Os06g0114000	Os06g0114000-01	>Os06g0114000-01	1.08263	2.22917	0	0	0	1.04197	#NUM!	#DIV/0!	1.04197	#NUM!	#DIV/0!	Hypothetical gene.		0.320995	promoter-TSS (Os06g0114000)	-477	Os06g0114000
Os12g0203900	Os12g0203900-01	>Os12g0203900-01	8.57433	21.9084	6.44764	11.2262	8.51712	1.35339	-0.411253	-0.398432	1.35339	-0.411253	-0.398432	Hypothetical gene.		-0.997181	promoter-TSS (Os12g0203900)	-54	Os12g0203900
Os10g0408700	Os10g0408700-04	>Os10g0408700-04	12.4024	29.3541	12.4345	29.1887	14.8871	1.24294	0.00372917	-0.971347	1.24294	0.00372917	-0.971347	Hypothetical conserved gene.		#N/A	#N/A	#N/A	#N/A
Os09g0458400	Os09g0458400-02	>Os09g0458400-02	1.57588	9.73688	2.52885	7.0247	3.69663	2.6273	0.682324	-0.926226	2.6273	0.682324	-0.926226	Hypothetical conserved gene.		#N/A	#N/A	#N/A	#N/A
Os03g0325500	Os03g0325500-02	>Os03g0325500-02	3.06992	7.94923	2.79418	8.24481	5.28905	1.37261	-0.135776	-0.640478	1.37261	-0.135776	-0.640478	Hypothetical conserved gene.		#N/A	#N/A	#N/A	#N/A
Os07g0472100	Os07g0472100-00	>Os07g0472100-00	2.90397	6.00243	1.40039	2.22197	1.49868	1.04752	-1.0522	-0.568147	1.04752	-1.0522	-0.568147	Hypothetical conserved gene.		#N/A	#N/A	#N/A	#N/A
Os02g0109501	Os02g0109501-00	>Os02g0109501-00	2.00805	5.24902	2.12377	3.30517	2.25621	1.38625	0.0808323	-0.550823	1.38625	0.0808323	-0.550823	Hypothetical conserved gene.		#N/A	#N/A	#N/A	#N/A
Os01g0608400	Os01g0608400-00	>Os01g0608400-00	1.97332	5.09544	0	1.34821	1.00199	1.36858	#NUM!	-0.428177	1.36858	#NUM!	-0.428177	Hypothetical conserved gene.		#N/A	#N/A	#N/A	#N/A
Os03g0817700	Os03g0817700-00	>Os03g0817700-00	1.27989	4.84304	1.64161	2.92384	2.22256	1.91989	0.359092	-0.395642	1.91989	0.359092	-0.395642	Hypothetical conserved gene.		#N/A	#N/A	#N/A	#N/A
Os05g0498333	Os05g0498333-00	>Os05g0498333-00	2.93458	6.12553	3.46245	5.12885	4.00732	1.06168	0.238639	-0.355998	1.06168	0.238639	-0.355998	Hypothetical conserved gene.		#N/A	#N/A	#N/A	#N/A
Os01g0544700	Os01g0544700-01	>Os01g0544700-01	3.95161	8.65792	3.46397	5.71595	4.4889	1.13158	-0.190014	-0.348631	1.13158	-0.190014	-0.348631	Hypothetical conserved gene.		#NUM!	promoter-TSS (Os01g0544700)	-385	Os01g0544700
Os03g0593700	Os03g0593700-00	>Os03g0593700-00	2.47066	5.91122	4.20697	4.36727	3.49214	1.25856	0.767885	-0.32262	1.25856	0.767885	-0.32262	Hypothetical conserved gene.		#N/A	#N/A	#N/A	#N/A
Os01g0544700	Os01g0544700-02	>Os01g0544700-02	3.73142	8.4196	2.80877	5.83552	4.70156	1.17403	-0.409786	-0.311722	1.17403	-0.409786	-0.311722	Hypothetical conserved gene.		#NUM!	promoter-TSS (Os01g0544700)	-385	Os01g0544700
Os02g0684800	Os02g0684800-01	>Os02g0684800-01	2.33317	4.97517	2.86681	3.81279	3.58423	1.09245	0.297155	-0.0891839	1.09245	0.297155	-0.0891839	Hypothetical conserved gene.		#NUM!	Intergenic	-5108	Os02g0684800
Os03g0675500	Os03g0675500-00	>Os03g0675500-00	3.5202	10.4875	4.62046	6.94058	6.71123	1.57494	0.392379	-0.048479	1.57494	0.392379	-0.048479	Hypothetical conserved gene.		#N/A	#N/A	#N/A	#N/A
Os09g0255101	Os09g0255101-00	>Os09g0255101-00	3.13727	6.9795	4.02299	9.59542	9.53373	1.15361	0.358758	-0.00930519	1.15361	0.358758	-0.00930519	Hypothetical conserved gene.		#N/A	#N/A	#N/A	#N/A
Os03g0145700	Os03g0145700-01	>Os03g0145700-01	1.36109	3.35291	2.29441	2.67145	2.7339	1.30065	0.753361	0.0333375	1.30065	0.753361	0.0333375	Hypothetical conserved gene.		#N/A	#N/A	#N/A	#N/A
Os05g0148800	Os05g0148800-00	>Os05g0148800-00	2.48096	6.52397	2.62939	6.32994	6.58009	1.39485	0.0838297	0.0559155	1.39485	0.0838297	0.0559155	Hypothetical conserved gene.		#N/A	#N/A	#N/A	#N/A
Os08g0191433	Os08g0191433-00	>Os08g0191433-00	1.22149	12.0487	1.50467	1.14804	1.23317	3.30216	0.300805	0.103199	3.30216	0.300805	0.103199	Hypothetical conserved gene.		#N/A	#N/A	#N/A	#N/A
Os01g0876650	Os01g0876650-00	>Os01g0876650-00	2.59572	6.13804	0	2.79953	3.14517	1.24164	#NUM!	0.167953	1.24164	#NUM!	0.167953	Hypothetical conserved gene.		#N/A	#N/A	#N/A	#N/A
Os01g0576000	Os01g0576000-01	>Os01g0576000-01	2.22403	4.77831	4.1873	4.16154	4.72645	1.10332	0.912844	0.183639	1.10332	0.912844	0.183639	Hypothetical conserved gene.		#N/A	#N/A	#N/A	#N/A
Os05g0157600	Os05g0157600-01	>Os05g0157600-01	2.88207	12.1923	2.84377	3.56719	4.22841	2.08079	-0.0193006	0.245327	2.08079	-0.0193006	0.245327	Hypothetical conserved gene.		#N/A	#N/A	#N/A	#N/A
Os01g0705000	Os01g0705000-01	>Os01g0705000-01	1.43032	4.61611	2.53893	1.94085	2.42517	1.69034	0.827883	0.321397	1.69034	0.827883	0.321397	Hypothetical conserved gene.		#N/A	#N/A	#N/A	#N/A
Os10g0562600	Os10g0562600-00	>Os10g0562600-00	6.22632	28.2634	7.79748	4.54264	5.84056	2.18248	0.324628	0.362576	2.18248	0.324628	0.362576	Hypothetical conserved gene.		#N/A	#N/A	#N/A	#N/A
Os11g0141550	Os11g0141550-01	>Os11g0141550-01	1.01047	2.05327	1.01299	1.03515	1.3994	1.0229	0.00359344	0.434969	1.0229	0.00359344	0.434969	Hypothetical conserved gene.		#N/A	#N/A	#N/A	#N/A
Os04g0282000	Os04g0282000-01	>Os04g0282000-01	1.62568	3.72141	1.96001	1.64302	2.31444	1.19481	0.269818	0.494313	1.19481	0.269818	0.494313	Hypothetical conserved gene.		#NUM!	promoter-TSS (Os04g0282000)	83	Os04g0282000
Os06g0355701	Os06g0355701-00	>Os06g0355701-00	2.05333	18.4653	3.10114	14.5428	21.143	3.16878	0.594833	0.539875	3.16878	0.594833	0.539875	Hypothetical conserved gene.		#N/A	#N/A	#N/A	#N/A
Os01g0576050	Os01g0576050-00	>Os01g0576050-00	2.55997	5.21543	4.00928	3.54681	5.48647	1.02666	0.647216	0.629356	1.02666	0.647216	0.629356	Hypothetical conserved gene.		#N/A	#N/A	#N/A	#N/A
Os02g0594232	Os02g0594232-00	>Os02g0594232-00	8.55298	28.5096	15.766	2.53111	4.52967	1.73695	0.882318	0.839636	1.73695	0.882318	0.839636	Hypothetical conserved gene.		#N/A	#N/A	#N/A	#N/A
Os01g0606133	Os01g0606133-00	>Os01g0606133-00	2.3737	4.95529	3.18644	4.18237	7.89193	1.06183	0.424808	0.916057	1.06183	0.424808	0.916057	Hypothetical conserved gene.		#N/A	#N/A	#N/A	#N/A
Os08g0198200	Os08g0198200-00	>Os08g0198200-00	6.92522	27.934	5.77094	6.03334	13.9818	2.01209	-0.263054	1.21252	2.01209	-0.263054	1.21252	Hypothetical conserved gene.		#N/A	#N/A	#N/A	#N/A
Os05g0372833	Os05g0372833-00	>Os05g0372833-00	37.2934	83.4252	65.4326	9.66396	25.3198	1.16156	0.811089	1.38958	1.16156	0.811089	1.38958	Hypothetical conserved gene.		#N/A	#N/A	#N/A	#N/A
Os01g0232550	Os01g0232550-00	>Os01g0232550-00	24.5067	57.1004	19.9126	24.9739	202.222	1.22032	-0.299495	3.01745	1.22032	-0.299495	3.01745	Hypothetical conserved gene.		#N/A	#N/A	#N/A	#N/A
Os01g0153250	Os01g0153250-00	>Os01g0153250-00	1.27857	6.45262	0	1.13838	0	2.33535	#NUM!	#NUM!	2.33535	#NUM!	#NUM!	Hypothetical conserved gene.		#N/A	#N/A	#N/A	#N/A
Os01g0133600	Os01g0133600-00	>Os01g0133600-00	1.55715	4.86095	0	0	0	1.64233	#NUM!	#DIV/0!	1.64233	#NUM!	#DIV/0!	Hypothetical conserved gene.		#N/A	#N/A	#N/A	#N/A
Os07g0210000	Os07g0210000-01	>Os07g0210000-01	1.32961	2.98506	0	1.76868	0	1.16676	#NUM!	#NUM!	1.16676	#NUM!	#NUM!	Hypothetical conserved gene.		#N/A	#N/A	#N/A	#N/A
Os03g0656000	Os03g0656000-00	>Os03g0656000-00	2.05102	4.53819	0	0	0	1.14578	#NUM!	#DIV/0!	1.14578	#NUM!	#DIV/0!	Hypothetical conserved gene.		#N/A	#N/A	#N/A	#N/A
Os12g0137000	Os12g0137000-00	>Os12g0137000-00	1.16178	2.5197	0	0	0	1.11692	#NUM!	#DIV/0!	1.11692	#NUM!	#DIV/0!	Hypothetical conserved gene.		#N/A	#N/A	#N/A	#N/A
Os04g0374400	Os04g0374400-00	>Os04g0374400-00	1.13643	2.36562	2.10683	0	0	1.05771	0.890565	#DIV/0!	1.05771	0.890565	#DIV/0!	Hypothetical conserved gene.		#N/A	#N/A	#N/A	#N/A
Os02g0289300	Os02g0289300-01	>Os02g0289300-01	2.00739	5.18293	3.37375	0	0	1.36845	0.749032	#DIV/0!	1.36845	0.749032	#DIV/0!	Hypothetical conserved gene.		#NUM!	promoter-TSS (Os02g0289500)	492	Os02g0289300
Os01g0778100	Os01g0778100-01	>Os01g0778100-01	1.48938	4.56156	2.40836	0	0	1.61482	0.693339	#DIV/0!	1.61482	0.693339	#DIV/0!	Hypothetical conserved gene.		#N/A	#N/A	#N/A	#N/A
Os11g0527700	Os11g0527700-00	>Os11g0527700-00	1.0847	2.42576	1.75235	0	0	1.16114	0.691995	#DIV/0!	1.16114	0.691995	#DIV/0!	Hypothetical conserved gene.		#N/A	#N/A	#N/A	#N/A
Os06g0187500	Os06g0187500-00	>Os06g0187500-00	1.00016	2.22141	1.4929	0	0	1.15124	0.577887	#DIV/0!	1.15124	0.577887	#DIV/0!	Hypothetical conserved gene.		#N/A	#N/A	#N/A	#N/A
Os06g0180100	Os06g0180100-00	>Os06g0180100-00	11.0459	25.9872	16.4597	0	4.61412	1.23429	0.575427	#DIV/0!	1.23429	0.575427	#DIV/0!	Hypothetical conserved gene.		#N/A	#N/A	#N/A	#N/A
Os08g0148267	Os08g0148267-00	>Os08g0148267-00	1.95828	4.30372	2.84661	0	3.54134	1.136	0.539658	#DIV/0!	1.136	0.539658	#DIV/0!	Hypothetical conserved gene.		#N/A	#N/A	#N/A	#N/A
Os08g0457300	Os08g0457300-00	>Os08g0457300-00	4.18967	10.3011	5.46562	0	4.41807	1.29789	0.383549	#DIV/0!	1.29789	0.383549	#DIV/0!	Hypothetical conserved gene.		#N/A	#N/A	#N/A	#N/A
Os02g0565300	Os02g0565300-00	>Os02g0565300-00	2.39798	5.17487	2.65574	0	0	1.1097	0.147294	#DIV/0!	1.1097	0.147294	#DIV/0!	Hypothetical conserved gene.		#N/A	#N/A	#N/A	#N/A
Os06g0207600	Os06g0207600-00	>Os06g0207600-00	4.62407	18.8859	5.07298	5.75869	0	2.03007	0.13367	#NUM!	2.03007	0.13367	#NUM!	Hypothetical conserved gene.		#N/A	#N/A	#N/A	#N/A
Os12g0228500	Os12g0228500-01	>Os12g0228500-01	8.20992	20.4674	7.8787	0	6.85293	1.31789	-0.0594106	#DIV/0!	1.31789	-0.0594106	#DIV/0!	Hypothetical conserved gene.		#N/A	#N/A	#N/A	#N/A
Os06g0541132	Os06g0541132-00	>Os06g0541132-00	2.24195	12.8141	2.00495	0	0	2.51491	-0.161188	#DIV/0!	2.51491	-0.161188	#DIV/0!	Hypothetical conserved gene.		#N/A	#N/A	#N/A	#N/A
Os11g0160700	Os11g0160700-02	>Os11g0160700-02	2.49865	6.27077	1.89294	2.50499	2.07883	1.32749	-0.40052	-0.269033	1.32749	-0.40052	-0.269033	Hypothetical conserved gene.		0.99193	promoter-TSS (Os11g0160700)	-609	Os11g0160700
Os08g0235650	Os08g0235650-00	>Os08g0235650-00	1.31856	2.91573	2.62126	1.91827	1.85975	1.14489	0.991297	-0.0446971	1.14489	0.991297	-0.0446971	Hypothetical conserved gene.		0.905957	promoter-TSS (Os08g0235650)	-267	Os08g0235650
Os06g0694100	Os06g0694100-02	>Os06g0694100-02	3.27649	9.80778	2.63055	13.245	9.15598	1.58178	-0.316787	-0.532662	1.58178	-0.316787	-0.532662	Hypothetical conserved gene.		0.702424	intron (Os06g0694100, intron 2 of 4)	973	Os06g0694100
Os12g0236100	Os12g0236100-00	>Os12g0236100-00	17.1254	52.3616	24.9308	4.17731	7.44531	1.61237	0.541791	0.833758	1.61237	0.541791	0.833758	Hypothetical conserved gene.		0.692963	intron (Os12g0236100, intron 7 of 7)	4104	Os12g0236100
Os03g0159900	Os03g0159900-01	>Os03g0159900-01	17.4653	35.8547	11.4275	136.181	133.423	1.03767	-0.611982	-0.029518	1.03767	-0.611982	-0.029518	Hypothetical conserved gene.		0.587781	TTS (Os03g0159800)	2277	Os03g0159900
Os08g0129800	Os08g0129800-02	>Os08g0129800-02	69.9224	440.991	68.5278	188.765	378.061	2.65692	-0.0290653	1.00203	2.65692	-0.0290653	1.00203	Hypothetical conserved gene.		0.587781	5' UTR (Os08g0129800, exon 1 of 1)	599	Os08g0129800
Os02g0780800	Os02g0780800-01	>Os02g0780800-01	1.9007	6.54596	3.07241	3.44318	2.63539	1.78407	0.69284	-0.385725	1.78407	0.69284	-0.385725	Hypothetical conserved gene.		0.568922	intron (Os02g0780800, intron 1 of 18)	411	Os02g0780800
Os03g0641300	Os03g0641300-01	>Os03g0641300-01	9.16091	23.7732	16.0707	11.0336	8.92641	1.37577	0.81087	-0.305752	1.37577	0.81087	-0.305752	Hypothetical conserved gene.		0.447851	Intergenic	-2744	Os03g0641300
Os07g0587300	Os07g0587300-01	>Os07g0587300-01	2.54029	7.77	2.55765	124.818	151.05	1.61292	0.00982565	0.2752	1.61292	0.00982565	0.2752	Hypothetical conserved gene.		0.439389	promoter-TSS (Os07g0587300)	-364	Os07g0587300
Os09g0532900	Os09g0532900-02	>Os09g0532900-02	0.767431	1.57715	0	0	0	1.03921	#NUM!	#DIV/0!	1.03921	#NUM!	#DIV/0!	Hypothetical conserved gene.		0.426789	5' UTR (Os09g0532900, exon 3 of 9)	535	Os09g0532900
Os04g0201200	Os04g0201200-01	>Os04g0201200-01	7.10297	14.4708	4.76353	6.45866	4.949	1.02665	-0.576391	-0.384098	1.02665	-0.576391	-0.384098	Hypothetical conserved gene.		0.365389	Intergenic	-1521	Os04g0201200
Os03g0607100	Os03g0607100-00	>Os03g0607100-00	6.70011	15.1978	11.0205	2.94909	6.8391	1.18161	0.717933	1.21354	1.18161	0.717933	1.21354	Hypothetical conserved gene.		0.365389	promoter-TSS (Os03g0607100)	-596	Os03g0607100
Os08g0203600	Os08g0203600-02	>Os08g0203600-02	1.12079	2.33724	1.80712	1.25947	1.15687	1.06029	0.689176	-0.12259	1.06029	0.689176	-0.12259	Hypothetical conserved gene.		0.294999	promoter-TSS (Os08g0203600)	-340	Os08g0203600
Os06g0188600	Os06g0188600-01	>Os06g0188600-01	0.994711	2.42093	1.75647	0.892497	0	1.28321	0.82033	#NUM!	1.28321	0.82033	#NUM!	Hypothetical conserved gene.		0.265853	TTS (Os06g0188700)	-4571	Os06g0188600
Os10g0569000	Os10g0569000-00	>Os10g0569000-00	24.823	52.4983	23.9799	27.4769	30.7578	1.08059	-0.0498518	0.162733	1.08059	-0.0498518	0.162733	Hypothetical conserved gene.		0.0799866	intron (Os10g0569000, intron 1 of 2)	1581	Os10g0569000
Os07g0452700	Os07g0452700-03	>Os07g0452700-03	1.80379	16.89	0	17.7257	0	3.22707	#NUM!	#NUM!	3.22707	#NUM!	#NUM!	Hypothetical conserved gene.		-0.0269287	promoter-TSS (Os07g0452700)	-792	Os07g0452700
Os12g0615300	Os12g0615300-02	>Os12g0615300-02	2.97653	9.22068	0	0	0	1.63124	#NUM!	#DIV/0!	1.63124	#NUM!	#DIV/0!	Hypothetical conserved gene.		-0.0367097	promoter-TSS (Os12g0615300)	-130	Os12g0615300
Os02g0131100	Os02g0131100-01	>Os02g0131100-01	19.9569	45.3112	16.9029	21.4423	16.7256	1.18298	-0.239617	-0.358402	1.18298	-0.239617	-0.358402	Hypothetical conserved gene.		-0.412219	promoter-TSS (Os02g0131100)	-19	Os02g0131100
Os10g0556200	Os10g0556200-01	>Os10g0556200-01	1.39359	3.1066	2.68879	2.44823	0	1.15653	0.948151	#NUM!	1.15653	0.948151	#NUM!	Hypothetical conserved gene.		-0.567497	Intergenic	-1448	Os10g0556200
Os11g0158600	Os11g0158600-00	>Os11g0158600-00	8.57249	19.066	8.01946	11.552	16.1174	1.15322	-0.0962092	0.480476	1.15322	-0.0962092	0.480476	Homeodomain-like domain containing protein.		#N/A	#N/A	#N/A	#N/A
Os06g0160001	Os06g0160001-00	>Os06g0160001-00	20.9325	50.6126	30.3754	14.2374	13.4573	1.27375	0.537159	-0.0812967	1.27375	0.537159	-0.0812967	Histone H3.		#N/A	#N/A	#N/A	#N/A
Os08g0101100	Os08g0101100-01	>Os08g0101100-01	30.6086	64.5164	33.6172	10.4925	15.9218	1.07573	0.135263	0.601645	1.07573	0.135263	0.601645	High mobility group, HMG1/HMG2 domain containing protein.		0.736032	exon (Os08g0101100, exon 3 of 5)	509	Os08g0101100
Os02g0178700	Os02g0178700-01	>Os02g0178700-01	8.83624	25.3827	15.5279	2.56764	4.8441	1.52234	0.813358	0.915786	1.52234	0.813358	0.915786	Helix-loop-helix DNA-binding domain containing protein.		#N/A	#N/A	#N/A	#N/A
Os09g0551800	Os09g0551800-00	>Os09g0551800-00	1.16806	33.7353	1.24857	1.277	0	4.85207	0.0961623	#NUM!	4.85207	0.0961623	#NUM!	Helicase-like, DEXD box c2 type domain containing protein.		0.680891	intron (Os09g0551800, intron 14 of 25)	3427	Os09g0551800
Os07g0517100	Os07g0517100-01	>Os07g0517100-01	2.37017	5.8179	1.91036	7.79359	6.0982	1.29551	-0.311146	-0.353905	1.29551	-0.311146	-0.353905	Heat shock protein Hsp20 domain containing protein.		-0.804536	promoter-TSS (Os07g0517100)	-813	Os07g0517100
Os07g0517100	Os07g0517100-02	>Os07g0517100-02	1.4	5.67771	1.46978	8.63275	7.5826	2.01988	0.0701734	-0.187128	2.01988	0.0701734	-0.187128	Heat shock protein Hsp20 domain containing protein.		-0.804536	promoter-TSS (Os07g0517100)	-813	Os07g0517100
Os01g0228500	Os01g0228500-01	>Os01g0228500-01	1.51141	4.33494	1.99917	1.16188	1.91769	1.52012	0.403506	0.722908	1.52012	0.403506	0.722908	Harpin-induced 1 domain containing protein.		-0.652533	TTS (Os01g0228600)	-2615	Os01g0228500
Os10g0566800	Os10g0566800-01	>Os10g0566800-01	4.33413	8.73661	6.06881	4.23711	4.0527	1.01133	0.485671	-0.0641972	1.01133	0.485671	-0.0641972	Haem peroxidase, plant/fungal/bacterial family protein.		#N/A	#N/A	#N/A	#N/A
Os06g0625700	Os06g0625700-01	>Os06g0625700-01	0.892573	1.98434	1.30577	1.56963	2.13225	1.15262	0.548859	0.441952	1.15262	0.548859	0.441952	Glycosyl transferase, family 2 domain containing protein.		#N/A	#N/A	#N/A	#N/A
Os01g0268600	Os01g0268600-01	>Os01g0268600-01	0.623491	1.38332	0	5.84836	7.30264	1.14969	#NUM!	0.320386	1.14969	#NUM!	0.320386	Glycoside hydrolase, family 31 protein.		#N/A	#N/A	#N/A	#N/A
Os03g0201500	Os03g0201500-01	>Os03g0201500-01	8.78819	20.0375	17.2865	2.09577	1.66127	1.18906	0.976008	-0.335194	1.18906	0.976008	-0.335194	Glycoside hydrolase, family 10 protein.		#N/A	#N/A	#N/A	#N/A
Os02g0115950	Os02g0115950-00	>Os02g0115950-00	41.2662	113.497	48.7354	38.7155	39.2064	1.45962	0.240009	0.0181779	1.45962	0.240009	0.0181779	Glutamate dehydrogenase, NAD-specific domain containing protein.		#N/A	#N/A	#N/A	#N/A
Os07g0523400	Os07g0523400-01	>Os07g0523400-01	8.95014	22.2778	11.6606	12.5359	12.1044	1.31562	0.38166	-0.050534	1.31562	0.38166	-0.050534	Glucose-6-phosphate/phosphate-translocator precursor.		#N/A	#N/A	#N/A	#N/A
Os03g0856700	Os03g0856700-02	>Os03g0856700-02	10.4771	22.5467	15.5029	25.4255	14.9297	1.10568	0.565299	-0.768091	1.10568	0.565299	-0.768091	Gibberellin 20 oxidase 1 (EC 1.14.11.-) (Gibberellin C-20 oxidase 1) (GA 20-oxidase 1) (Os20ox).		#N/A	#N/A	#N/A	#N/A
Os03g0856700	Os03g0856700-01	>Os03g0856700-01	10.9305	22.7789	17.1064	24.1763	14.511	1.05934	0.646177	-0.736447	1.05934	0.646177	-0.736447	Gibberellin 20 oxidase 1 (EC 1.14.11.-) (Gibberellin C-20 oxidase 1) (GA 20-oxidase 1) (Os20ox).		#N/A	#N/A	#N/A	#N/A
Os08g0189400	Os08g0189400-00	>Os08g0189400-00	6.94083	19.6855	5.48385	9.24068	14.6302	1.50395	-0.339919	0.662879	1.50395	-0.339919	0.662879	Germin-like protein precursor.		0.195464	Intergenic	-1737	Os08g0189400
Os12g0154700	Os12g0154700-01	>Os12g0154700-01	8.80379	18.7371	10.806	7.85636	10.8277	1.0897	0.295636	0.462794	1.0897	0.295636	0.462794	Germin-like protein 12-1, Disease resistance		#N/A	#N/A	#N/A	#N/A
Os02g0532500	Os02g0532500-01	>Os02g0532500-01	30.2713	60.4493	50.403	67.6772	69.0443	0.997775	0.735559	0.0288524	0.997775	0.735559	0.0288524	Germin family protein.		0.628423	Intergenic	-1201	Os02g0532500
Os08g0128000	Os08g0128000-02	>Os08g0128000-02	0.962521	4.36547	1.12095	28.3228	33.9926	2.18125	0.219832	0.263257	2.18125	0.219832	0.263257	Galactose oxidase/kelch, beta-propeller domain containing protein.		#N/A	#N/A	#N/A	#N/A
Os08g0128000	Os08g0128000-01	>Os08g0128000-01	1.35557	3.68122	1.48099	24.577	31.3211	1.44128	0.127662	0.349826	1.44128	0.127662	0.349826	Galactose oxidase/kelch, beta-propeller domain containing protein.		#N/A	#N/A	#N/A	#N/A
Os05g0407100	Os05g0407100-01	>Os05g0407100-01	1.82321	7.89422	0	3.63228	6.16441	2.11432	#NUM!	0.763087	2.11432	#NUM!	0.763087	Four F5 protein family protein.		#N/A	#N/A	#N/A	#N/A
Os03g0102100	Os03g0102100-02	>Os03g0102100-02	7.93707	16.3664	10.105	9.00659	5.99866	1.04406	0.348391	-0.586341	1.04406	0.348391	-0.586341	Formyltetrahydrofolate deformylase family protein.		#N/A	#N/A	#N/A	#N/A
Os01g0555800	Os01g0555800-01	>Os01g0555800-01	1.69707	4.66031	1.88822	4.50102	4.96238	1.45738	0.153981	0.14078	1.45738	0.153981	0.14078	Formylmethionine deformylase family protein.		#N/A	#N/A	#N/A	#N/A
Os04g0444800	Os04g0444800-01	>Os04g0444800-01	0.885471	1.79507	1.28064	1.11855	0	1.01952	0.532348	#NUM!	1.01952	0.532348	#NUM!	Ferric reductase-like transmembrane component family protein.		#NUM!	Intergenic	-5870	Os04g0444800
Os05g0563550	Os05g0563550-00	>Os05g0563550-00	59.8497	143.941	102.461	28.4679	33.9387	1.26606	0.775659	0.253595	1.26606	0.775659	0.253595	FAS1 domain domain containing protein.		#N/A	#N/A	#N/A	#N/A
Os05g0563600	Os05g0563600-01	>Os05g0563600-01	220.059	444.696	322.231	139.341	137.487	1.01493	0.550205	-0.0193246	1.01493	0.550205	-0.0193246	FAS1 domain domain containing protein.		-0.389499	exon (Os05g0563600, exon 1 of 1)	652	Os05g0563600
Os03g0784000	Os03g0784000-03	>Os03g0784000-03	1.68587	4.95132	2.29376	2.76306	1.93853	1.55432	0.444221	-0.511304	1.55432	0.444221	-0.511304	FAD dependent oxidoreductase family protein.		#N/A	#N/A	#N/A	#N/A
Os01g0347600	Os01g0347600-01	>Os01g0347600-01	48.0576	95.933	59.2455	94.8851	95.0469	0.997263	0.301941	0.00245802	0.997263	0.301941	0.00245802	Ervatamin B (EC 3.4.22.-) (ERV-B).		#NUM!	TTS (Os01g0347600)	1766	Os01g0347600
Os04g0545100	Os04g0545100-01	>Os04g0545100-01	4.84713	10.4363	6.29934	2.11225	1.5398	1.10641	0.37807	-0.456038	1.10641	0.37807	-0.456038	Engulfment and cell motility, ELM domain containing protein.		0.249912	promoter-TSS (Os04g0545100)	-225	Os04g0545100
Os02g0115900	Os02g0115900-02	>Os02g0115900-02	43.2184	116.658	49.4853	39.6176	38.775	1.43257	0.195354	-0.0310147	1.43257	0.195354	-0.0310147	Endosperm lumenal binding protein.		-1.80454	promoter-TSS (Os02g0115900)	-843	Os02g0115900
Os02g0115900	Os02g0115900-01	>Os02g0115900-01	43.4204	117.563	52.8976	38.3747	40.7977	1.43699	0.284829	0.0883323	1.43699	0.284829	0.0883323	Endosperm lumenal binding protein.		-1.80454	promoter-TSS (Os02g0115900)	-843	Os02g0115900
Os05g0389500	Os05g0389500-01	>Os05g0389500-01	3.38512	8.11168	4.24572	6.55131	5.24662	1.26079	0.326802	-0.320395	1.26079	0.326802	-0.320395	Endonuclease/exonuclease/phosphatase domain containing protein.		-0.804536	3' UTR (Os05g0389500, exon 4 of 5)	1167	Os05g0389500
Os05g0389500	Os05g0389500-02	>Os05g0389500-02	3.14795	6.83564	2.85092	6.01496	5.69704	1.11866	-0.142985	-0.0783426	1.11866	-0.142985	-0.0783426	Endonuclease/exonuclease/phosphatase domain containing protein.		-0.804536	3' UTR (Os05g0389500, exon 4 of 5)	1167	Os05g0389500
Os04g0204200	Os04g0204200-01	>Os04g0204200-01	3.89856	11.2313	4.63095	7.16529	0	1.52651	0.248367	#NUM!	1.52651	0.248367	#NUM!	Endonuclease/exonuclease/phosphatase domain containing protein.		-1.4675	3' UTR (Os04g0204200, exon 1 of 1)	1702	Os04g0204200
Os09g0483500	Os09g0483500-01	>Os09g0483500-01	1.18895	9.07358	1.28233	483.33	885.591	2.93198	0.10908	0.873632	2.93198	0.10908	0.873632	EF-Hand type domain containing protein.		#N/A	#N/A	#N/A	#N/A
Os06g0142200	Os06g0142200-01	>Os06g0142200-01	2.58619	18.8395	3.79244	688.65	688.69	2.86486	0.552298	8.3796e-05	2.86486	0.552298	8.3796e-05	Early nodulin.		-2.92001	promoter-TSS (Os06g0142200)	-376	Os06g0142200
Os06g0142300	Os06g0142300-00	>Os06g0142300-00	3.12642	26.1216	2.31829	1138.7	1083.17	3.06266	-0.431451	-0.072128	3.06266	-0.431451	-0.072128	Early nodulin 93 ENOD93 protein family protein.		0.900721	promoter-TSS (Os06g0142300)	-70	Os06g0142300
Os02g0739700	Os02g0739700-01	>Os02g0739700-01	6.90601	13.7887	6.96521	2.90588	3.5617	0.997562	0.0123144	0.293591	0.997562	0.0123144	0.293591	E2F Family domain containing protein.		-1.3895	Intergenic	-1152	Os02g0739700
Os02g0285300	Os02g0285300-01	>Os02g0285300-01	53.7268	148.879	88.8963	35.6199	33.1823	1.47043	0.726481	-0.10227	1.47043	0.726481	-0.10227	DREPP plasma membrane polypeptide family protein.		0.719026	Intergenic	3727	Os02g0285300
Os06g0272850	Os06g0272850-00	>Os06g0272850-00	1.54612	3.49945	1.71128	4.13721	2.36261	1.17848	0.146424	-0.808277	1.17848	0.146424	-0.808277	Domain of unknown function DUF231, plant domain containing protein.		#N/A	#N/A	#N/A	#N/A
Os06g0707733	Os06g0707733-00	>Os06g0707733-00	1.23939	2.72152	1.69038	2.41119	2.72411	1.13478	0.447717	0.17604	1.13478	0.447717	0.17604	Disease resistance protein domain containing protein.		#N/A	#N/A	#N/A	#N/A
Os08g0239300	Os08g0239300-01	>Os08g0239300-01	19.3527	51.2696	23.9435	2.0859	11.9034	1.40557	0.307099	2.51263	1.40557	0.307099	2.51263	Dienelactone hydrolase domain containing protein.		-0.588808	Intergenic	-5099	Os08g0239300
Os02g0570700	Os02g0570700-01	>Os02g0570700-01	3.03504	6.65188	3.21077	113.86	124.043	1.13205	0.0812038	0.123579	1.13205	0.0812038	0.123579	Cytochrome P450 family protein.		#N/A	#N/A	#N/A	#N/A
Os08g0465700	Os08g0465700-01	>Os08g0465700-01	3.02938	6.60552	5.22341	9.58265	20.5432	1.12465	0.785969	1.10016	1.12465	0.785969	1.10016	Cytochrome P450 family protein.		#N/A	#N/A	#N/A	#N/A
Os07g0518500	Os07g0518500-02	>Os07g0518500-02	0.766736	2.34298	0	1.01072	1.13978	1.61154	#NUM!	0.173372	1.61154	#NUM!	0.173372	Cytochrome P450 family protein.		0.00281869	TTS (Os07g0518500)	3226	Os07g0518500
Os02g0571900	Os02g0571900-01	>Os02g0571900-01	1.43929	3.59589	1.66446	22.1025	38.9019	1.32099	0.209697	0.815631	1.32099	0.209697	0.815631	Cytochrome P450 family protein.		-1.02693	promoter-TSS (Os02g0571900)	-814	Os02g0571900
Os02g0791400	Os02g0791400-01	>Os02g0791400-01	5.41316	20.0962	4.86765	58.0308	30.013	1.89238	-0.153246	-0.951231	1.89238	-0.153246	-0.951231	Cytochrome c oxidase, subunit VIb domain containing protein.		-0.705001	promoter-TSS (Os02g0791400)	-45	Os02g0791400
Os05g0565100	Os05g0565100-01	>Os05g0565100-01	6.22616	14.8015	8.19679	8.7755	6.60289	1.24933	0.396716	-0.410384	1.24933	0.396716	-0.410384	Cytochrome b561/ferric reductase transmembrane domain containing protein.		#N/A	#N/A	#N/A	#N/A
Os04g0165700	Os04g0165700-01	>Os04g0165700-01	76.5047	377.169	105.5	95.9729	74.9772	2.30159	0.463623	-0.356175	2.30159	0.463623	-0.356175	Cysteine synthase (EC 2.5.1.47).		#N/A	#N/A	#N/A	#N/A
Os04g0544200	Os04g0544200-01	>Os04g0544200-01	4.95429	10.076	5.14663	5.68035	4.66865	1.02417	0.0549497	-0.282974	1.02417	0.0549497	-0.282974	Cyclin-related 2 domain containing protein.		#N/A	#N/A	#N/A	#N/A
Os07g0196300	Os07g0196300-01	>Os07g0196300-01	2.53489	5.24767	3.82328	2.88805	5.06546	1.04975	0.592888	0.810598	1.04975	0.592888	0.810598	Cyclin-like F-box domain containing protein.		#NUM!	intron (Os07g0196300, intron 2 of 2)	2227	Os07g0196300
Os03g0399400	Os03g0399400-01	>Os03g0399400-01	1.91799	4.16804	2.31612	1.20009	2.79907	1.11977	0.272115	1.2218	1.11977	0.272115	1.2218	Cyclin-like F-box domain containing protein.		#N/A	#N/A	#N/A	#N/A
Os02g0294100	Os02g0294100-01	>Os02g0294100-01	1.34977	3.23517	1.56684	3.09502	4.58356	1.26113	0.215144	0.56652	1.26113	0.215144	0.56652	Cyclin-like F-box domain containing protein.		0.91793	TTS (Os02g0294100)	1587	Os02g0294100
Os01g0659900	Os01g0659900-01	>Os01g0659900-01	4.17151	9.74522	4.28604	7.6281	6.21528	1.22413	0.0390756	-0.295504	1.22413	0.0390756	-0.295504	Cyclin-like F-box domain containing protein.		-0.499682	exon (Os01g0659900, exon 2 of 2)	2241	Os01g0659900
Os07g0570550	Os07g0570550-00	>Os07g0570550-00	8.32175	17.5487	7.14901	7.36057	21.767	1.07641	-0.219143	1.56425	1.07641	-0.219143	1.56425	Cupredoxin domain containing protein.		0.256864	intron (Os07g0570575, intron 1 of 1)	-1279	Os07g0570550
Os08g0137400	Os08g0137400-01	>Os08g0137400-01	1.44193	3.05226	0	0	0	1.08188	#NUM!	#DIV/0!	1.08188	#NUM!	#DIV/0!	Cupredoxin domain containing protein.		-0.598085	promoter-TSS (Os08g0137400)	79	Os08g0137400
Os09g0440700	Os09g0440700-02	>Os09g0440700-02	40.5332	83.0785	64.2706	55.8223	76.2622	1.03537	0.665055	0.450127	1.03537	0.665055	0.450127	Ctr copper transporter family protein.		#NUM!	TTS (Os09g0440700)	1618	Os09g0440700
Os03g0770800	Os03g0770800-01	>Os03g0770800-01	9.4417	22.9926	12.5481	19.1868	22.5538	1.28405	0.41035	0.233256	1.28405	0.41035	0.233256	CSLC9.		0.873536	Intergenic	-3262	Os03g0770800
Os11g0547800	Os11g0547800-00	>Os11g0547800-00	1.56602	3.41967	2.89741	5.29696	2.91337	1.12675	0.887661	-0.862476	1.12675	0.887661	-0.862476	Conserved hypothetical protein.		#N/A	#N/A	#N/A	#N/A
Os08g0430050	Os08g0430050-01	>Os08g0430050-01	3.27926	6.80729	5.39235	14.4905	8.34569	1.05371	0.717544	-0.796004	1.05371	0.717544	-0.796004	Conserved hypothetical protein.		#N/A	#N/A	#N/A	#N/A
Os12g0235200	Os12g0235200-01	>Os12g0235200-01	17.3948	39.703	14.5169	29.2054	16.8907	1.19059	-0.260923	-0.790006	1.19059	-0.260923	-0.790006	Conserved hypothetical protein.		#N/A	#N/A	#N/A	#N/A
Os07g0676200	Os07g0676200-02	>Os07g0676200-02	2.89471	6.5842	3.23101	6.70294	3.88538	1.18559	0.158566	-0.786738	1.18559	0.158566	-0.786738	Conserved hypothetical protein.		#N/A	#N/A	#N/A	#N/A
Os03g0145700	Os03g0145700-02	>Os03g0145700-02	2.93057	6.24505	1.72209	4.67089	2.84732	1.09153	-0.767021	-0.714093	1.09153	-0.767021	-0.714093	Conserved hypothetical protein.		#N/A	#N/A	#N/A	#N/A
Os06g0667400	Os06g0667400-01	>Os06g0667400-01	1.77917	3.71349	2.8044	2.60068	1.63118	1.06157	0.656488	-0.672973	1.06157	0.656488	-0.672973	Conserved hypothetical protein.		#N/A	#N/A	#N/A	#N/A
Os12g0256600	Os12g0256600-01	>Os12g0256600-01	3.79528	8.79321	6.57764	7.10391	4.57252	1.21218	0.793364	-0.635624	1.21218	0.793364	-0.635624	Conserved hypothetical protein.		#N/A	#N/A	#N/A	#N/A
Os03g0174200	Os03g0174200-01	>Os03g0174200-01	8.03611	16.0798	7.96711	4.3247	2.85288	1.00068	-0.0124408	-0.600181	1.00068	-0.0124408	-0.600181	Conserved hypothetical protein.		#N/A	#N/A	#N/A	#N/A
Os03g0826800	Os03g0826800-01	>Os03g0826800-01	11.5968	79.7037	12.0484	278.626	186.773	2.78092	0.0551148	-0.577044	2.78092	0.0551148	-0.577044	Conserved hypothetical protein.		#N/A	#N/A	#N/A	#N/A
Os10g0489650	Os10g0489650-01	>Os10g0489650-01	3.92326	9.4069	4.30543	5.3427	3.88848	1.26167	0.134104	-0.458363	1.26167	0.134104	-0.458363	Conserved hypothetical protein.		#N/A	#N/A	#N/A	#N/A
Os12g0532500	Os12g0532500-01	>Os12g0532500-01	3.41284	10.5272	3.47322	6.40835	4.72973	1.62508	0.025301	-0.438195	1.62508	0.025301	-0.438195	Conserved hypothetical protein.		#NUM!	promoter-TSS (Os12g0532500)	-663	Os12g0532500
Os03g0265900	Os03g0265900-01	>Os03g0265900-01	12.881	52.9001	13.1291	61.1752	45.3594	2.03803	0.0275234	-0.431545	2.03803	0.0275234	-0.431545	Conserved hypothetical protein.		#N/A	#N/A	#N/A	#N/A
Os10g0499200	Os10g0499200-01	>Os10g0499200-01	1.33903	3.16	0.967057	3.06363	2.3125	1.23874	-0.469515	-0.405789	1.23874	-0.469515	-0.405789	Conserved hypothetical protein.		#N/A	#N/A	#N/A	#N/A
Os03g0861100	Os03g0861100-01	>Os03g0861100-01	10.2523	30.4714	11.2029	5.03495	3.85071	1.57151	0.127925	-0.386853	1.57151	0.127925	-0.386853	Conserved hypothetical protein.		#N/A	#N/A	#N/A	#N/A
Os01g0608101	Os01g0608101-00	>Os01g0608101-00	17.9694	51.6103	29.6339	3.64761	2.80394	1.52212	0.721706	-0.379496	1.52212	0.721706	-0.379496	Conserved hypothetical protein.		#N/A	#N/A	#N/A	#N/A
Os05g0435500	Os05g0435500-01	>Os05g0435500-01	1.6259	4.30227	2.42289	3.17262	2.45949	1.40386	0.57549	-0.367316	1.40386	0.57549	-0.367316	Conserved hypothetical protein.		#N/A	#N/A	#N/A	#N/A
Os11g0177301	Os11g0177301-00	>Os11g0177301-00	6.11985	12.6315	7.96868	5.72185	4.62991	1.04546	0.380844	-0.305498	1.04546	0.380844	-0.305498	Conserved hypothetical protein.		#N/A	#N/A	#N/A	#N/A
Os03g0219800	Os03g0219800-03	>Os03g0219800-03	1.73741	4.04832	2.17809	2.53822	2.0645	1.22039	0.326125	-0.298025	1.22039	0.326125	-0.298025	Conserved hypothetical protein.		#N/A	#N/A	#N/A	#N/A
Os05g0554601	Os05g0554601-00	>Os05g0554601-00	7.14107	14.2465	11.5274	9.90755	8.18228	0.996395	0.690855	-0.276025	0.996395	0.690855	-0.276025	Conserved hypothetical protein.		#N/A	#N/A	#N/A	#N/A
Os01g0121000	Os01g0121000-01	>Os01g0121000-01	5.52829	13.0893	8.35366	3.64755	3.13277	1.24348	0.595575	-0.219489	1.24348	0.595575	-0.219489	Conserved hypothetical protein.		#N/A	#N/A	#N/A	#N/A
Os05g0414600	Os05g0414600-01	>Os05g0414600-01	8.82058	26.4428	5.31338	9.19114	8.00581	1.58393	-0.731244	-0.199196	1.58393	-0.731244	-0.199196	Conserved hypothetical protein.		#N/A	#N/A	#N/A	#N/A
Os02g0163300	Os02g0163300-01	>Os02g0163300-01	3.05739	6.15898	2.1297	23.9524	21.0726	1.01039	-0.52165	-0.184802	1.01039	-0.52165	-0.184802	Conserved hypothetical protein.		#N/A	#N/A	#N/A	#N/A
Os08g0113700	Os08g0113700-01	>Os08g0113700-01	5.35066	13.4988	8.41002	8.26707	7.44229	1.33504	0.652392	-0.151629	1.33504	0.652392	-0.151629	Conserved hypothetical protein.		#NUM!	promoter-TSS (Os08g0113700)	-498	Os08g0113700
Os09g0357250	Os09g0357250-00	>Os09g0357250-00	2.24975	5.09244	3.70625	4.32269	4.03521	1.17859	0.720196	-0.0992856	1.17859	0.720196	-0.0992856	Conserved hypothetical protein.		#N/A	#N/A	#N/A	#N/A
Os06g0553700	Os06g0553700-00	>Os06g0553700-00	1.25032	5.02408	2.46065	1.92019	1.88085	2.00656	0.976742	-0.0298643	2.00656	0.976742	-0.0298643	Conserved hypothetical protein.		#N/A	#N/A	#N/A	#N/A
Os04g0521300	Os04g0521300-01	>Os04g0521300-01	9.54273	38.8752	10.8197	18.8754	20.1422	2.02638	0.181187	0.0937141	2.02638	0.181187	0.0937141	Conserved hypothetical protein.		#N/A	#N/A	#N/A	#N/A
Os04g0480050	Os04g0480050-00	>Os04g0480050-00	2.24409	7.61574	2.73686	4.05009	4.37535	1.76285	0.286391	0.111444	1.76285	0.286391	0.111444	Conserved hypothetical protein.		#N/A	#N/A	#N/A	#N/A
Os05g0406700	Os05g0406700-01	>Os05g0406700-01	1.69151	4.97405	2.15982	2.66143	2.89931	1.55611	0.352599	0.123508	1.55611	0.352599	0.123508	Conserved hypothetical protein.		#N/A	#N/A	#N/A	#N/A
Os11g0112050	Os11g0112050-01	>Os11g0112050-01	19.6648	43.4744	20.378	516.021	566.678	1.14455	0.051397	0.135099	1.14455	0.051397	0.135099	Conserved hypothetical protein.		#N/A	#N/A	#N/A	#N/A
Os01g0111800	Os01g0111800-02	>Os01g0111800-02	28.1227	57.9078	49.0556	24.7076	29.3474	1.04202	0.802683	0.248278	1.04202	0.802683	0.248278	Conserved hypothetical protein.		#N/A	#N/A	#N/A	#N/A
Os05g0156800	Os05g0156800-01	>Os05g0156800-01	16.4609	36.4135	11.5866	20.3349	25.308	1.14543	-0.506586	0.315636	1.14543	-0.506586	0.315636	Conserved hypothetical protein.		#NUM!	intron (Os05g0156800, intron 2 of 22)	2395	Os05g0156800
Os04g0308000	Os04g0308000-01	>Os04g0308000-01	2.41663	4.89516	2.47022	4.14944	5.33564	1.01836	0.0316429	0.362745	1.01836	0.0316429	0.362745	Conserved hypothetical protein.		#NUM!	TTS (Os04g0308100)	1008	Os04g0308000
Os12g0498900	Os12g0498900-01	>Os12g0498900-01	6.91394	13.9271	9.49237	3.81838	4.93476	1.01031	0.45726	0.370019	1.01031	0.45726	0.370019	Conserved hypothetical protein.		#N/A	#N/A	#N/A	#N/A
Os01g0862500	Os01g0862500-01	>Os01g0862500-01	1.81194	3.74248	2.88923	2.45693	3.55174	1.04646	0.67315	0.531669	1.04646	0.67315	0.531669	Conserved hypothetical protein.		#N/A	#N/A	#N/A	#N/A
Os12g0235300	Os12g0235300-01	>Os12g0235300-01	2.54682	7.57143	3.83398	7.41096	10.7509	1.57187	0.590146	0.536725	1.57187	0.590146	0.536725	Conserved hypothetical protein.		#N/A	#N/A	#N/A	#N/A
Os09g0555450	Os09g0555450-00	>Os09g0555450-00	18.2727	46.5551	35.3919	45.7492	67.0513	1.34925	0.953729	0.551519	1.34925	0.953729	0.551519	Conserved hypothetical protein.		#N/A	#N/A	#N/A	#N/A
Os02g0593400	Os02g0593400-02	>Os02g0593400-02	3.91329	8.02564	4.21048	3.72237	5.80446	1.03623	0.105603	0.64094	1.03623	0.105603	0.64094	Conserved hypothetical protein.		#N/A	#N/A	#N/A	#N/A
Os02g0205100	Os02g0205100-01	>Os02g0205100-01	4.40189	23.3961	2.68403	48.2477	76.2986	2.41007	-0.713722	0.661196	2.41007	-0.713722	0.661196	Conserved hypothetical protein.		#N/A	#N/A	#N/A	#N/A
Os05g0372866	Os05g0372866-01	>Os05g0372866-01	36.0764	87.0786	66.1969	13.42	21.3471	1.27126	0.875708	0.669655	1.27126	0.875708	0.669655	Conserved hypothetical protein.		#N/A	#N/A	#N/A	#N/A
Os03g0799300	Os03g0799300-01	>Os03g0799300-01	6.10287	13.5899	2.78108	3.51235	5.992	1.15498	-1.13384	0.770601	1.15498	-1.13384	0.770601	Conserved hypothetical protein.		#NUM!	promoter-TSS (Os03g0799300)	-686	Os03g0799300
Os04g0577337	Os04g0577337-00	>Os04g0577337-00	2.48559	8.96504	3.80711	8.98021	15.6176	1.85072	0.615108	0.798352	1.85072	0.615108	0.798352	Conserved hypothetical protein.		#N/A	#N/A	#N/A	#N/A
Os11g0417132	Os11g0417132-01	>Os11g0417132-01	0.937959	2.78607	1.38198	2.46762	4.35925	1.57063	0.55914	0.82096	1.57063	0.55914	0.82096	Conserved hypothetical protein.		#N/A	#N/A	#N/A	#N/A
Os02g0229800	Os02g0229800-00	>Os02g0229800-00	6.86131	28.7167	8.58282	6.62458	12.3081	2.06533	0.322968	0.893707	2.06533	0.322968	0.893707	Conserved hypothetical protein.		#NUM!	Intergenic	-4777	Os02g0229800
Os06g0673300	Os06g0673300-01	>Os06g0673300-01	2.48749	6.88443	2.99308	2.16798	4.22029	1.46865	0.26694	0.960991	1.46865	0.26694	0.960991	Conserved hypothetical protein.		#NUM!	TTS (Os06g0673500)	-1183	Os06g0673300
Os03g0141700	Os03g0141700-01	>Os03g0141700-01	1.94725	5.1966	1.95419	1.0698	2.20401	1.41613	0.00513262	1.04279	1.41613	0.00513262	1.04279	Conserved hypothetical protein.		#NUM!	promoter-TSS (Os03g0141700)	-337	Os03g0141700
Os06g0188950	Os06g0188950-00	>Os06g0188950-00	5.0394	13.4695	9.84073	5.4654	11.277	1.41837	0.965513	1.04498	1.41837	0.965513	1.04498	Conserved hypothetical protein.		#N/A	#N/A	#N/A	#N/A
Os02g0736900	Os02g0736900-01	>Os02g0736900-01	4.85332	9.7289	4.39754	5.2508	10.8799	1.0033	-0.142275	1.05106	1.0033	-0.142275	1.05106	Conserved hypothetical protein.		#N/A	#N/A	#N/A	#N/A
Os01g0795600	Os01g0795600-01	>Os01g0795600-01	7.53623	16.6549	6.30996	6.83737	14.2257	1.14403	-0.256212	1.05699	1.14403	-0.256212	1.05699	Conserved hypothetical protein.		#N/A	#N/A	#N/A	#N/A
Os06g0692050	Os06g0692050-00	>Os06g0692050-00	6.92266	15.0251	7.15263	3.09842	7.10895	1.11798	0.0471473	1.1981	1.11798	0.0471473	1.1981	Conserved hypothetical protein.		#N/A	#N/A	#N/A	#N/A
Os04g0621900	Os04g0621900-01	>Os04g0621900-01	1.50641	27.737	0	1.05081	2.97801	4.20263	#NUM!	1.50285	4.20263	#NUM!	1.50285	Conserved hypothetical protein.		#N/A	#N/A	#N/A	#N/A
Os12g0510200	Os12g0510200-01	>Os12g0510200-01	11.9213	29.7736	8.71815	4.71791	20.9572	1.32049	-0.451448	2.15123	1.32049	-0.451448	2.15123	Conserved hypothetical protein.		#N/A	#N/A	#N/A	#N/A
Os09g0507400	Os09g0507400-01	>Os09g0507400-01	19.0504	71.2299	27.1503	11.2177	62.9149	1.90266	0.511147	2.48762	1.90266	0.511147	2.48762	Conserved hypothetical protein.		#N/A	#N/A	#N/A	#N/A
Os03g0216500	Os03g0216500-00	>Os03g0216500-00	1.59905	10.968	1.71793	1.75188	15.6996	2.77801	0.103456	3.16375	2.77801	0.103456	3.16375	Conserved hypothetical protein.		#N/A	#N/A	#N/A	#N/A
Os07g0492500	Os07g0492500-01	>Os07g0492500-01	1.03175	3.5044	0	1.15685	0	1.76407	#NUM!	#NUM!	1.76407	#NUM!	#NUM!	Conserved hypothetical protein.		#N/A	#N/A	#N/A	#N/A
Os01g0379101	Os01g0379101-01	>Os01g0379101-01	1.1684	3.28444	0	0	7.5539	1.49111	#NUM!	#DIV/0!	1.49111	#NUM!	#DIV/0!	Conserved hypothetical protein.		#DIV/0!	Intergenic	-5673	Os01g0379101
Os01g0298500	Os01g0298500-00	>Os01g0298500-00	2.9847	8.24278	0	3.6595	0	1.46555	#NUM!	#NUM!	1.46555	#NUM!	#NUM!	Conserved hypothetical protein.		#N/A	#N/A	#N/A	#N/A
Os09g0363950	Os09g0363950-00	>Os09g0363950-00	3.88132	9.23817	0	0	0	1.25106	#NUM!	#DIV/0!	1.25106	#NUM!	#DIV/0!	Conserved hypothetical protein.		#N/A	#N/A	#N/A	#N/A
Os03g0862000	Os03g0862000-01	>Os03g0862000-01	1.13939	2.70674	0	0	0	1.24829	#NUM!	#DIV/0!	1.24829	#NUM!	#DIV/0!	Conserved hypothetical protein.		#N/A	#N/A	#N/A	#N/A
Os12g0184300	Os12g0184300-00	>Os12g0184300-00	2.85845	6.20727	0	0	0	1.11873	#NUM!	#DIV/0!	1.11873	#NUM!	#DIV/0!	Conserved hypothetical protein.		#N/A	#N/A	#N/A	#N/A
Os11g0417266	Os11g0417266-01	>Os11g0417266-01	5.26828	10.7541	0	0	0	1.02948	#NUM!	#DIV/0!	1.02948	#NUM!	#DIV/0!	Conserved hypothetical protein.		#N/A	#N/A	#N/A	#N/A
Os02g0754600	Os02g0754600-01	>Os02g0754600-01	0.98944	1.98332	1.93185	0	0	1.00323	0.965299	#DIV/0!	1.00323	0.965299	#DIV/0!	Conserved hypothetical protein.		#N/A	#N/A	#N/A	#N/A
Os11g0427401	Os11g0427401-01	>Os11g0427401-01	70.9914	271.195	131.247	0	0	1.93361	0.886568	#DIV/0!	1.93361	0.886568	#DIV/0!	Conserved hypothetical protein.		#N/A	#N/A	#N/A	#N/A
Os12g0236225	Os12g0236225-00	>Os12g0236225-00	24.392	91.896	44.6598	4.38566	0	1.91359	0.872569	#NUM!	1.91359	0.872569	#NUM!	Conserved hypothetical protein.		#N/A	#N/A	#N/A	#N/A
Os02g0594166	Os02g0594166-01	>Os02g0594166-01	6.77039	21.5164	10.5667	2.25715	0	1.66813	0.642214	#NUM!	1.66813	0.642214	#NUM!	Conserved hypothetical protein.		#N/A	#N/A	#N/A	#N/A
Os11g0185800	Os11g0185800-01	>Os11g0185800-01	2.75649	7.2322	3.87805	0	2.3884	1.3916	0.492499	#DIV/0!	1.3916	0.492499	#DIV/0!	Conserved hypothetical protein.		#NUM!	Intergenic	5113	Os11g0185800
Os11g0287000	Os11g0287000-01	>Os11g0287000-01	9.73618	21.2347	13.5971	0	22.3465	1.125	0.481871	#DIV/0!	1.125	0.481871	#DIV/0!	Conserved hypothetical protein.		#N/A	#N/A	#N/A	#N/A
Os01g0256300	Os01g0256300-00	>Os01g0256300-00	2.53642	12.2588	2.93426	0	0	2.27295	0.210203	#DIV/0!	2.27295	0.210203	#DIV/0!	Conserved hypothetical protein.		#N/A	#N/A	#N/A	#N/A
Os03g0754300	Os03g0754300-01	>Os03g0754300-01	0.988551	1.98297	1.02317	2.31208	0	1.00428	0.0496586	#NUM!	1.00428	0.0496586	#NUM!	Conserved hypothetical protein.		#N/A	#N/A	#N/A	#N/A
Os12g0518000	Os12g0518000-02	>Os12g0518000-02	1.97948	6.15582	1.96908	0	1.31189	1.63683	-0.00759976	#DIV/0!	1.63683	-0.00759976	#DIV/0!	Conserved hypothetical protein.		#N/A	#N/A	#N/A	#N/A
Os12g0169300	Os12g0169300-00	>Os12g0169300-00	7.64522	15.5856	7.55996	0	4.80949	1.02758	-0.0161794	#DIV/0!	1.02758	-0.0161794	#DIV/0!	Conserved hypothetical protein.		#N/A	#N/A	#N/A	#N/A
Os12g0245800	Os12g0245800-01	>Os12g0245800-01	3.54537	10.8368	3.35662	0	4.16453	1.61193	-0.078927	#DIV/0!	1.61193	-0.078927	#DIV/0!	Conserved hypothetical protein.		#N/A	#N/A	#N/A	#N/A
Os08g0496400	Os08g0496400-01	>Os08g0496400-01	2.17062	22.7026	1.84515	0	0	3.38668	-0.234369	#DIV/0!	3.38668	-0.234369	#DIV/0!	Conserved hypothetical protein.		#N/A	#N/A	#N/A	#N/A
Os02g0159400	Os02g0159400-01	>Os02g0159400-01	1.68308	6.86522	1.35895	0	0	2.0282	-0.308611	#DIV/0!	2.0282	-0.308611	#DIV/0!	Conserved hypothetical protein.		#N/A	#N/A	#N/A	#N/A
Os12g0278401	Os12g0278401-00	>Os12g0278401-00	7.85157	48.4864	6.04569	4.53519	0	2.62653	-0.377074	#NUM!	2.62653	-0.377074	#NUM!	Conserved hypothetical protein.		#N/A	#N/A	#N/A	#N/A
Os08g0537001	Os08g0537001-01	>Os08g0537001-01	2.20092	8.03832	1.28555	3.92384	0	1.86879	-0.775721	#NUM!	1.86879	-0.775721	#NUM!	Conserved hypothetical protein.		#N/A	#N/A	#N/A	#N/A
Os12g0534400	Os12g0534400-01	>Os12g0534400-01	2.39111	8.41606	1.73311	1.31714	2.11601	1.81546	-0.464317	0.683938	1.81546	-0.464317	0.683938	Conserved hypothetical protein.		0.973071	exon (Os12g0534400, exon 1 of 1)	990	Os12g0534400
Os01g0302800	Os01g0302800-01	>Os01g0302800-01	7.25249	15.524	7.46591	14.4531	12.4241	1.09795	0.0418417	-0.218238	1.09795	0.0418417	-0.218238	Conserved hypothetical protein.		0.950351	Intergenic	-1584	Os01g0302800
Os05g0477800	Os05g0477800-01	>Os05g0477800-01	2.36265	5.00038	3.08426	1.10369	1.40933	1.08163	0.384518	0.352674	1.08163	0.384518	0.352674	Conserved hypothetical protein.		0.905957	Intergenic	-1638	Os05g0477800
Os09g0246500	Os09g0246500-01	>Os09g0246500-01	1.0424	2.62214	1.8485	1.8437	0.971727	1.33084	0.826446	-0.923981	1.33084	0.826446	-0.923981	Conserved hypothetical protein.		0.841827	promoter-TSS (EPlOsAg00000045528)	180	Os09g0246500
Os05g0206100	Os05g0206100-00	>Os05g0206100-00	9.54179	21.1302	11.5825	28.9211	58.6289	1.14697	0.279615	1.01949	1.14697	0.279615	1.01949	Conserved hypothetical protein.		0.710037	Intergenic	-1843	Os05g0206100
Os02g0782900	Os02g0782900-01	>Os02g0782900-01	13.6525	30.3518	15.8521	18.922	50.3932	1.15262	0.215509	1.41316	1.15262	0.215509	1.41316	Conserved hypothetical protein.		0.680891	exon (Os02g0782800, exon 9 of 9)	-1235	Os02g0782900
Os10g0340100	Os10g0340100-01	>Os10g0340100-01	5.74799	12.0244	6.02155	5.0059	5.80026	1.06484	0.0670773	0.212488	1.06484	0.0670773	0.212488	Conserved hypothetical protein.		0.573975	exon (Os10g0340100, exon 4 of 4)	1734	Os10g0340100
Os10g0340100	Os10g0340100-02	>Os10g0340100-02	4.54091	11.7512	7.0207	4.57768	6.01334	1.37175	0.628633	0.39355	1.37175	0.628633	0.39355	Conserved hypothetical protein.		0.573975	exon (Os10g0340100, exon 4 of 4)	1734	Os10g0340100
Os03g0686700	Os03g0686700-01	>Os03g0686700-01	1.32804	4.32674	1.65398	2.34266	1.73999	1.70398	0.316643	-0.429069	1.70398	0.316643	-0.429069	Conserved hypothetical protein.		0.558034	Intergenic	2347	Os03g0686700
Os01g0136700	Os01g0136700-01	>Os01g0136700-01	2.65425	5.38237	3.87586	2.7632	3.30703	1.01994	0.546212	0.259196	1.01994	0.546212	0.259196	Conserved hypothetical protein.		0.517392	exon (Os01g0136700, exon 1 of 1)	203	Os01g0136700
Os08g0202300	Os08g0202300-02	>Os08g0202300-02	2.11337	4.89173	2.99042	20.9752	0	1.2108	0.500803	#NUM!	1.2108	0.500803	#NUM!	Conserved hypothetical protein.		0.480866	exon (Os08g0202300, exon 2 of 2)	4339	Os08g0202300
Os03g0377300	Os03g0377300-01	>Os03g0377300-01	8.03674	16.5773	13.5151	17.2381	11.5039	1.04453	0.74989	-0.583478	1.04453	0.74989	-0.583478	Conserved hypothetical protein.		0.432503	Intergenic	-1578	Os03g0377300
Os02g0282600	Os02g0282600-01	>Os02g0282600-01	1.40926	7.22198	1.12096	1.17561	2.67795	2.35746	-0.330203	1.18772	2.35746	-0.330203	1.18772	Conserved hypothetical protein.		0.393403	promoter-TSS (EPlOsAg00000011628)	966	Os02g0282600
Os04g0380000	Os04g0380000-02	>Os04g0380000-02	1.64181	6.3059	2.8123	1.62214	1.65785	1.94142	0.776463	0.0314151	1.94142	0.776463	0.0314151	Conserved hypothetical protein.		0.365389	promoter-TSS (Os04g0380000)	60	Os04g0380000
Os08g0373400	Os08g0373400-00	>Os08g0373400-00	4.06058	9.64057	4.424	0	1.55886	1.24743	0.123666	#DIV/0!	1.24743	0.123666	#DIV/0!	Conserved hypothetical protein.		0.320995	Intergenic	-7211	Os08g0373400
Os10g0118200	Os10g0118200-01	>Os10g0118200-01	7.28257	77.8838	12.9957	5.19522	9.10983	3.4188	0.835515	0.810239	3.4188	0.835515	0.810239	Conserved hypothetical protein.		0.320995	promoter-TSS (Os10g0118200)	-440	Os10g0118200
Os06g0523300	Os06g0523300-01	>Os06g0523300-01	5.23563	11.5398	8.09646	41.268	54.2695	1.14018	0.628928	0.395118	1.14018	0.628928	0.395118	Conserved hypothetical protein.		0.310941	promoter-TSS (Os06g0523300)	-185	Os06g0523300
Os01g0252300	Os01g0252300-01	>Os01g0252300-01	6.0849	12.8206	2.95301	0	0	1.07516	-1.04305	#DIV/0!	1.07516	-1.04305	#DIV/0!	Conserved hypothetical protein.		0.294999	promoter-TSS (Os01g0252300)	57	Os01g0252300
Os02g0702700	Os02g0702700-01	>Os02g0702700-01	1.7146	4.29002	1.90754	2.29001	1.67825	1.32311	0.153841	-0.448396	1.32311	0.153841	-0.448396	Conserved hypothetical protein.		0.249912	exon (Os02g0702800, exon 5 of 7)	3468	Os02g0702700
Os01g0754000	Os01g0754000-01	>Os01g0754000-01	15.7608	33.6069	14.8288	17.6263	14.7317	1.09242	-0.0879389	-0.258806	1.09242	-0.0879389	-0.258806	Conserved hypothetical protein.		0.249912	intron (Os01g0754000, intron 2 of 2)	1400	Os01g0754000
Os12g0580600	Os12g0580600-01	>Os12g0580600-01	4.13166	8.50323	5.1971	3.7144	2.69063	1.04129	0.330985	-0.465185	1.04129	0.330985	-0.465185	Conserved hypothetical protein.		0.236106	TTS (Os12g0580600)	1559	Os12g0580600
Os02g0711000	Os02g0711000-01	>Os02g0711000-01	4.01752	11.1042	6.59853	10.36	7.7917	1.46673	0.715839	-0.411014	1.46673	0.715839	-0.411014	Conserved hypothetical protein.		0.224033	exon (Os02g0711000, exon 1 of 8)	588	Os02g0711000
Os11g0636600	Os11g0636600-01	>Os11g0636600-01	4.61796	9.21758	7.27761	6.11923	9.02739	0.997132	0.656209	0.560959	0.997132	0.656209	0.560959	Conserved hypothetical protein.		0.195464	Intergenic	-3386	Os11g0636600
Os08g0459300	Os08g0459300-01	>Os08g0459300-01	21.8747	45.5911	28.5023	13.2232	11.2167	1.05949	0.381815	-0.237423	1.05949	0.381815	-0.237423	Conserved hypothetical protein.		0.195464	intron (Os08g0459300, intron 1 of 1)	321	Os08g0459300
Os08g0459300	Os08g0459300-02	>Os08g0459300-02	23.0069	49.2423	30.3413	12.1103	13.1227	1.09783	0.399216	0.11583	1.09783	0.399216	0.11583	Conserved hypothetical protein.		0.195464	intron (Os08g0459300, intron 1 of 1)	321	Os08g0459300
Os06g0150400	Os06g0150400-01	>Os06g0150400-01	23.5061	51.3166	20.1152	18.7307	15.0878	1.12639	-0.224749	-0.312022	1.12639	-0.224749	-0.312022	Conserved hypothetical protein.		-0.0269287	promoter-TSS (Os06g0150600)	229	Os06g0150400
Os08g0430300	Os08g0430300-01	>Os08g0430300-01	5.84743	12.6343	3.06883	14.4372	17.0844	1.11147	-0.930114	0.242889	1.11147	-0.930114	0.242889	Conserved hypothetical protein.		-0.0496487	Intergenic	-1096	Os08g0430300
Os08g0234200	Os08g0234200-01	>Os08g0234200-01	11.3355	24.2683	17.9941	0	22.0972	1.09823	0.666676	#DIV/0!	1.09823	0.666676	#DIV/0!	Conserved hypothetical protein.		-0.482608	intron (Os08g0234200, intron 1 of 1)	425	Os08g0234200
Os12g0544600	Os12g0544600-00	>Os12g0544600-00	1.42572	5.7913	2.35675	1.53336	1.60979	2.0222	0.725108	0.070176	2.0222	0.725108	0.070176	Conserved hypothetical protein.		-0.582144	Intergenic	-1462	Os12g0544600
Os04g0419400	Os04g0419400-00	>Os04g0419400-00	17.3448	89.4984	6.2766	5.33037	14.6661	2.36736	-1.46645	1.46018	2.36736	-1.46645	1.46018	Conserved hypothetical protein.		-0.705001	TTS (Os04g0419400)	651	Os04g0419400
Os07g0614400	Os07g0614400-01	>Os07g0614400-01	1.05449	3.51265	0	0	0	1.73601	#NUM!	#DIV/0!	1.73601	#NUM!	#DIV/0!	Conserved hypothetical protein.		-0.87165	intron (Os07g0614400, intron 4 of 5)	2043	Os07g0614400
Os05g0299600	Os05g0299600-01	>Os05g0299600-01	2.15476	4.31659	3.89742	5.82376	4.2827	1.00236	0.854992	-0.44343	1.00236	0.854992	-0.44343	Conserved hypothetical protein.		-0.897646	3' UTR (Os05g0299600, exon 2 of 2)	1139	Os05g0299600
Os07g0591800	Os07g0591800-01	>Os07g0591800-01	1.48142	5.41095	1.97428	1.3413	2.39584	1.8689	0.414346	0.8369	1.8689	0.414346	0.8369	Conserved hypothetical protein.		-1.07755	3' UTR (Os07g0591800, exon 4 of 4)	2329	Os07g0591800
Os09g0421200	Os09g0421200-01	>Os09g0421200-01	2.67296	5.52702	2.71874	1.82075	1.68695	1.04806	0.0244999	-0.110116	1.04806	0.0244999	-0.110116	Conserved hypothetical protein.		-1.21957	Intergenic	-2771	Os09g0421200
Os12g0147200	Os12g0147200-01	>Os12g0147200-01	1.12555	2.8261	1.4077	0	0	1.32818	0.32271	#DIV/0!	1.32818	0.32271	#DIV/0!	Conserved hypothetical protein.		-1.33505	promoter-TSS (Os12g0147200)	-833	Os12g0147200
Os01g0522100	Os01g0522100-01	>Os01g0522100-01	1.79898	9.26451	0	3.23221	2.11986	2.36454	#NUM!	-0.608552	2.36454	#NUM!	-0.608552	Conserved hypothetical protein.		-1.80454	TTS (Os01g0522100)	1102	Os01g0522100
Os11g0138300	Os11g0138300-01	>Os11g0138300-01	0.840766	1.84836	0	3.41779	2.24921	1.13647	#NUM!	-0.603645	1.13647	#NUM!	-0.603645	Conserved hypothetical protein.		-2.5415	exon (Os11g0138300, exon 1 of 1)	790	Os11g0138300
Os03g0288101	Os03g0288101-01	>Os03g0288101-01	1.34368	4.36199	2.50845	1.98484	0	1.6988	0.900607	#NUM!	1.6988	0.900607	#NUM!	Conserved hypothetical protein.		-2.74314	Intergenic	2527	Os03g0288101
Os03g0807900	Os03g0807900-01	>Os03g0807900-01	3.66751	7.54866	5.33841	11.9166	10.5611	1.04142	0.541609	-0.174213	1.04142	0.541609	-0.174213	Chaperonin-like RbcX family protein.		-3.3895	TTS (EPlOsAg00000047218)	541	Os03g0807900
Os05g0582100	Os05g0582100-01	>Os05g0582100-01	29.5656	67.8203	37.9351	33.3555	22.8452	1.1978	0.359614	-0.546034	1.1978	0.359614	-0.546034	Cas1p-like family protein.		0.545961	Intergenic	-1702	Os05g0582100
Os05g0219900	Os05g0219900-01	>Os05g0219900-01	2.80611	6.41676	3.54747	0	2.55623	1.19327	0.338219	#DIV/0!	1.19327	0.338219	#DIV/0!	C4-dicarboxylate transporter/malic acid transport protein family protein.		#N/A	#N/A	#N/A	#N/A
Os06g0281800	Os06g0281800-01	>Os06g0281800-01	1.14346	2.43491	2.16813	0	3.62944	1.09046	0.923045	#DIV/0!	1.09046	0.923045	#DIV/0!	BURP domain containing protein.		-2.12646	promoter-TSS (Os06g0281800)	-615	Os06g0281800
Os12g0609600	Os12g0609600-01	>Os12g0609600-01	2.31536	4.81922	2.11962	2.08625	0	1.05756	-0.127431	#NUM!	1.05756	-0.127431	#NUM!	Auxin responsive SAUR protein domain containing protein.		0.895903	exon (Os12g0609600, exon 1 of 1)	586	Os12g0609600
Os01g0802700	Os01g0802700-01	>Os01g0802700-01	6.66855	13.4263	8.77383	118.271	125.448	1.00962	0.395834	0.0849931	1.00962	0.395834	0.0849931	Auxin efflux carrier domain containing protein.		-0.50908	promoter-TSS (Os01g0802700)	-109	Os01g0802700
Os04g0675101	Os04g0675101-00	>Os04g0675101-00	2.35128	4.73448	2.51705	2.67588	2.69136	1.00976	0.0982875	0.00832196	1.00976	0.0982875	0.00832196	ATPase-like, ATP-binding domain domain containing protein.		#N/A	#N/A	#N/A	#N/A
Os07g0437500	Os07g0437500-01	>Os07g0437500-01	5.25312	16.551	6.47861	6.08684	4.20201	1.65567	0.30251	-0.534614	1.65567	0.30251	-0.534614	Aromatic L-amino acid decarboxylase (AADC), Serotonin biosynthesis		#NUM!	TTS (Os07g0437500)	2797	Os07g0437500
Os02g0805000	Os02g0805000-01	>Os02g0805000-01	8.60023	23.1505	3.28013	6.20004	7.43272	1.4286	-1.39062	0.261613	1.4286	-1.39062	0.261613	Armadillo-type fold domain containing protein.		#N/A	#N/A	#N/A	#N/A
Os01g0772700	Os01g0772700-00	>Os01g0772700-00	7.07011	14.2603	7.11492	6.23971	4.11403	1.0122	0.00911487	-0.600927	1.0122	0.00911487	-0.600927	Armadillo-type fold domain containing protein.		-2.49259	intron (Os01g0772700, intron 1 of 31)	266	Os01g0772700
Os03g0207800	Os03g0207800-00	>Os03g0207800-00	3.01448	6.6271	5.35971	6.64558	11.8082	1.13647	0.830246	0.829322	1.13647	0.830246	0.829322	Armadillo-like helical domain containing protein.		#N/A	#N/A	#N/A	#N/A
Os07g0543500	Os07g0543500-00	>Os07g0543500-00	0.851338	2.35508	0	0	0	1.46797	#NUM!	#DIV/0!	1.46797	#NUM!	#DIV/0!	Armadillo-like helical domain containing protein.		#N/A	#N/A	#N/A	#N/A
Os07g0520800	Os07g0520800-01	>Os07g0520800-01	2.08538	4.32445	3.67917	15.8889	13.6391	1.05221	0.81907	-0.220271	1.05221	0.81907	-0.220271	Ankyrin repeat-containing domain domain containing protein.		0.0434607	promoter-TSS (Os07g0520800)	-386	Os07g0520800
Os09g0512200	Os09g0512200-01	>Os09g0512200-01	1.66523	3.35928	2.10491	8.24092	4.19657	1.01243	0.338037	-0.973595	1.01243	0.338037	-0.973595	AMP-dependent synthetase/ligase domain containing protein.		-1.48261	intron (Os09g0512200, intron 3 of 5)	493	Os09g0512200
Os04g0460300	Os04g0460300-01	>Os04g0460300-01	6.9715	22.9094	8.63061	28.1094	81.4766	1.7164	0.307993	1.53533	1.7164	0.307993	1.53533	Amino acid transporter, transmembrane domain containing protein.		0.628423	intron (Os04g0460300, intron 1 of 2)	377	Os04g0460300
Os01g0823100	Os01g0823100-01	>Os01g0823100-01	23.6857	51.5083	33.2041	35.9912	27.6456	1.12079	0.487345	-0.380594	1.12079	0.487345	-0.380594	Alpha-expansin OsEXPA2.		-1.88254	Intergenic	-1210	Os01g0823100
Os12g0256000	Os12g0256000-01	>Os12g0256000-01	4.28988	10.0778	5.05725	3.96901	3.41963	1.23217	0.237416	-0.214939	1.23217	0.237416	-0.214939	Alpha/beta hydrolase fold-3 domain containing protein.		#N/A	#N/A	#N/A	#N/A
Os10g0498100	Os10g0498100-01	>Os10g0498100-01	5.46801	14.0919	10.0102	2.84122	0	1.36578	0.872383	#NUM!	1.36578	0.872383	#NUM!	Alpha/beta hydrolase fold-1 domain containing protein.		#N/A	#N/A	#N/A	#N/A
Os12g0152100	Os12g0152100-01	>Os12g0152100-01	3.05293	8.31258	4.56905	0.832852	0	1.4451	0.5817	#NUM!	1.4451	0.5817	#NUM!	Alpha/beta hydrolase fold-1 domain containing protein.		-0.541502	promoter-TSS (Os12g0152100)	-726	Os12g0152100
Os05g0419000	Os05g0419000-01	>Os05g0419000-01	1.26864	2.54346	1.37907	1.18982	1.16211	1.00351	0.120413	-0.0339967	1.00351	0.120413	-0.0339967	Alpha/beta hydrolase family protein.		#NUM!	intron (Os05g0419000, intron 5 of 5)	2648	Os05g0419000
Os01g0580100	Os01g0580100-03	>Os01g0580100-03	1.26791	2.62535	1.49579	1.17431	0.615936	1.05006	0.238455	-0.930961	1.05006	0.238455	-0.930961	Alg9-like mannosyltransferase family protein.		#N/A	#N/A	#N/A	#N/A
Os10g0113100	Os10g0113100-01	>Os10g0113100-01	1.30443	4.84063	2.17507	1.45529	2.02513	1.89178	0.737642	0.476708	1.89178	0.737642	0.476708	Aldo/keto reductase family protein.		-0.2702	promoter-TSS (Os10g0113100)	-117	Os10g0113100
Os11g0210300	Os11g0210300-01	>Os11g0210300-01	15.0718	65.87	22.9842	524.41	588.939	2.12777	0.608791	0.167423	2.12777	0.608791	0.167423	Alcohol dehydrogenase 1.		#N/A	#N/A	#N/A	#N/A
Os06g0600700	Os06g0600700-01	>Os06g0600700-01	1.12735	2.28521	1.47896	1.21347	2.02282	1.01939	0.391648	0.73723	1.01939	0.391648	0.73723	Agenet domain containing protein.		#N/A	#N/A	#N/A	#N/A
Os10g0446800	Os10g0446800-02	>Os10g0446800-02	3.95895	8.38592	3.61037	3.68979	3.61484	1.08285	-0.132971	-0.0296069	1.08285	-0.132971	-0.0296069	Acetohydroxy acid isomeroreductase domain containing protein.		#N/A	#N/A	#N/A	#N/A
Os07g0173700	Os07g0173700-00	>Os07g0173700-00	110.19	274.214	114.591	171.775	172.002	1.31531	0.0565004	0.00190526	1.31531	0.0565004	0.00190526	40S ribosomal protein S18.		-2.86343	intron (Os07g0173700, intron 2 of 3)	1721	Os07g0173700
Os07g0194500	Os07g0194500-01	>Os07g0194500-01	2.33927	7.39063	1.8888	130.168	121.106	1.65964	-0.308588	-0.104104	1.65964	-0.308588	-0.104104	2OG-Fe(II) oxygenase domain containing protein.		#N/A	#N/A	#N/A	#N/A
Os08g0417000	Os08g0417000-01	>Os08g0417000-01	6.00406	13.1129	6.49513	2.08122	4.93673	1.12698	0.11342	1.24613	1.12698	0.11342	1.24613	2OG-Fe(II) oxygenase domain containing protein.		#N/A	#N/A	#N/A	#N/A

## Sheet: 130
Gene_name	Gene_name	Gene_name	Nippon	RCc:OsNAC6	GOS2:OsNAC6	HW	Osnac6 K/O	RCc3/Nip	GOS2/Nip	Osnac6/hw	RCc3/Nip (log2)	GOS2/Nip (log2)	Osnac6/hw (log2)	Function		NAC6myc/totalIP (log2)	Annotation	Distance to TSS	PromoterID
Os01g0647200	Os01g0647200-01	>Os01g0647200-01	19.2778	39.6524	26.8547	3.50624	1.28193	1.04047	0.478234	-1.45161	1.04047	0.478234	-1.45161	Hypothetical conserved gene.		1.19546	Intergenic	-8985	Os01g0647200
Os08g0564700	Os08g0564700-01	>Os08g0564700-01	3.66067	7.80348	6.34057	3.55948	1.55761	1.09201	0.792505	-1.19233	1.09201	0.792505	-1.19233	Serine/threonine protein kinase domain containing protein.		1.26585	TTS (Os08g0564700)	2822	Os08g0564700
Os11g0152400	Os11g0152400-01	>Os11g0152400-01	18.1207	39.5471	15.5101	16.1464	6.34702	1.12593	-0.224431	-1.34706	1.12593	-0.224431	-1.34706	Hypothetical conserved gene.		1.19546	promoter-TSS (Os11g0152400)	-720	Os11g0152400
Os01g0646700	Os01g0646700-02	>Os01g0646700-02	5.13913	11.1954	4.26299	7.01024	2.98012	1.12331	-0.269658	-1.23409	1.12331	-0.269658	-1.23409	Similar to OSIGBa0105P02.4 protein.		2.75905	Intergenic	5840	Os01g0646700
Os01g0977400	Os01g0977400-01	>Os01g0977400-01	0.978913	2.23984	1.63458	2.12065	0.913456	1.19414	0.739667	-1.2151	1.19414	0.739667	-1.2151	Pentatricopeptide repeat domain containing protein.		2.22521	exon (Os01g0977400, exon 1 of 1)	1263	Os01g0977400
Os09g0272900	Os09g0272900-01	>Os09g0272900-01	6.11406	13.8411	4.13529	14.2213	6.29313	1.17876	-0.564142	-1.1762	1.17876	-0.564142	-1.1762	Disease resistance protein domain containing protein.		2.98206	Intergenic	-2523	Os09g0272900
Os09g0272900	Os09g0272900-02	>Os09g0272900-02	4.38413	12.1536	4.47027	11.3623	5.11082	1.47102	0.0280714	-1.15263	1.47102	0.0280714	-1.15263	Hypothetical conserved gene.		2.98206	Intergenic	-2523	Os09g0272900
Os04g0489600	Os04g0489600-01	>Os04g0489600-01	2.28795	5.04596	4.0696	6.81779	1.31724	1.14107	0.830831	-2.37179	1.14107	0.830831	-2.37179	Hypothetical conserved gene.		1.58778	promoter-TSS (Os04g0489600)	-238	Os04g0489600
Os02g0531200	Os02g0531200-01	>Os02g0531200-01	1.60261	3.22922	1.12511	2.37823	0.878242	1.01076	-0.510357	-1.4372	1.01076	-0.510357	-1.4372	Bile acid:sodium symporter family protein.		1.40846	promoter-TSS (Os02g0531200)	-633	Os02g0531200
Os01g0902100	Os01g0902100-00	>Os01g0902100-00	1.36769	14.2252	1.72923	2.87138	0.791259	3.37864	0.338389	-1.85952	3.37864	0.338389	-1.85952	Similar to MRP-like ABC transporter.		1.02835	promoter-TSS (Os01g0902100)	-459	Os01g0902100
Os06g0573600	Os06g0573600-02	>Os06g0573600-02	9.74004	20.361	15.9851	5.99314	2.86248	1.06381	0.714728	-1.06605	1.06381	0.714728	-1.06605	Similar to Beta-galactosidase.		1.87354	promoter-TSS (Os06g0573600)	-310	Os06g0573600
Os06g0487900	Os06g0487900-02	>Os06g0487900-02	9.22128	397.049	6.44244	96.0467	5.56983	5.42821	-0.51736	-4.10803	5.42821	-0.51736	-4.10803	Hypothetical conserved gene.		3.17274	Intergenic	-1792	Os06g0487900
Os11g0634800	Os11g0634800-00	>Os11g0634800-00	4.57049	9.46569	3.34702	7.54561	1.78871	1.05036	-0.449472	-2.07672	1.05036	-0.449472	-2.07672	Similar to Adenylyl-sulfate kinase.		2.48087	promoter-TSS (EPlOsAg00000040911)	68	Os11g0634800
Os07g0258400	Os07g0258400-02	>Os07g0258400-02	33.4975	76.6067	49.2863	8.64505	3.20606	1.19342	0.557133	-1.43107	1.19342	0.557133	-1.43107	Similar to Metal transporter.		2.31648	Intergenic	-6070	Os07g0258400
Os07g0258400	Os07g0258400-01	>Os07g0258400-01	35.7576	76.1233	50.722	7.63129	2.87022	1.09009	0.504362	-1.41077	1.09009	0.504362	-1.41077	OsNramp1 (Integral membrane protein).		2.31648	Intergenic	-6070	Os07g0258400
Os01g0563000	Os01g0563000-02	>Os01g0563000-02	16.3571	36.5769	13.4522	15.5258	6.73281	1.16102	-0.282075	-1.20539	1.16102	-0.282075	-1.20539	Peptidyl-prolyl cis-trans isomerase, FKBP-type domain containing protein.		2.31648	promoter-TSS (Os01g0563000)	61	Os01g0563000
Os01g0563000	Os01g0563000-06	>Os01g0563000-06	18.6633	43.4914	17.0751	17.8638	7.87373	1.22053	-0.12831	-1.18192	1.22053	-0.12831	-1.18192	Hypothetical conserved gene.		2.31648	promoter-TSS (Os01g0563000)	61	Os01g0563000
Os01g0563000	Os01g0563000-04	>Os01g0563000-04	19.9927	42.4172	15.3833	16.8411	7.89763	1.08518	-0.378108	-1.09249	1.08518	-0.378108	-1.09249	Hypothetical conserved gene.		2.31648	promoter-TSS (Os01g0563000)	61	Os01g0563000
Os07g0412100	Os07g0412100-01	>Os07g0412100-01	9.26822	19.0266	11.2945	22.149	6.59794	1.03765	0.285256	-1.74715	1.03765	0.285256	-1.74715	Similar to Granule-bound starch synthase Ib, chloroplast precursor (EC 2.4.1.21) (Fragment).		2.15894	promoter-TSS (Os07g0412100)	-340	Os07g0412100
Os04g0624600	Os04g0624600-01	>Os04g0624600-01	5.46766	12.6942	4.516	5.17931	1.5812	1.21517	-0.275878	-1.71174	1.21517	-0.275878	-1.71174	Similar to Starch synthase DULL1 (Fragment).		1.66795	exon (Os04g0624600, exon 3 of 16)	1416	Os04g0624600
Os03g0638000	Os03g0638000-00	>Os03g0638000-00	14.0547	30.7174	11.2049	8.4787	2.66333	1.128	-0.326923	-1.67061	1.128	-0.326923	-1.67061	Similar to Centromere protein-like protein (Fragment).		1.61996	Intergenic	-1433	Os03g0638000
Os03g0161800	Os03g0161800-02	>Os03g0161800-02	44.0055	94.2829	44.6184	22.6611	10.4726	1.09931	0.0199549	-1.1136	1.09931	0.0199549	-1.1136	Similar to 1,2-dihydroxy-3-keto-5-methylthiopentene dioxygenase 2.		1.28739	Intergenic	-6957	Os03g0161800
Os10g0422200	Os10g0422200-02	>Os10g0422200-02	1.57798	3.36264	1.48729	3.88525	1.06492	1.09152	-0.0853929	-1.86726	1.09152	-0.0853929	-1.86726	Similar to Homocysteine S-methyltransferase 3 (EC 2.1.1.10) (S- methylmethionine:homocysteine methyltransferase 3) (SMM:Hcy S- methyltransferase 3) (ZmHMT-3).		1.19546	Intergenic	-2911	Os10g0422200
Os10g0422200	Os10g0422200-01	>Os10g0422200-01	1.62458	3.24282	1.69695	6.27996	2.60007	0.997182	0.0628773	-1.2722	0.997182	0.0628773	-1.2722	Similar to Homocysteine S-methyltransferase 3 (EC 2.1.1.10) (S- methylmethionine:homocysteine methyltransferase 3) (SMM:Hcy S- methyltransferase 3) (ZmHMT-3).		1.19546	Intergenic	-2911	Os10g0422200
Os01g0871600	Os01g0871600-01	>Os01g0871600-01	39.2983	108.311	73.0048	10.9739	2.89853	1.46264	0.893524	-1.92068	1.46264	0.893524	-1.92068	Similar to Peptide transporter PTR2-B.		1.143	intron (Os01g0871600, intron 2 of 3)	472	Os01g0871600
Os05g0353400	Os05g0353400-02	>Os05g0353400-02	8.89801	22.3938	8.97186	16.5594	4.55427	1.33154	0.0119244	-1.86236	1.33154	0.0119244	-1.86236	Similar to Importin beta-like protein (Fragment).		1.13657	promoter-TSS (Os05g0353400)	-958	Os05g0353400
Os07g0633500	Os07g0633500-00	>Os07g0633500-00	25.6305	91.68	8.05394	76.8907	24.8923	1.83875	-1.67009	-1.62711	1.83875	-1.67009	-1.62711	Hypothetical conserved gene.		1.62842	exon (Os07g0633500, exon 1 of 5)	110	Os07g0633500
Os02g0477300	Os02g0477300-01	>Os02g0477300-01	9.54555	30.2876	9.53737	25.052	8.44432	1.66583	-0.00123684	-1.56887	1.66583	-0.00123684	-1.56887	Hypothetical conserved gene.		1.26585	promoter-TSS (EPlOsAg00000045002)	241	Os02g0477300
Os01g0555200	Os01g0555200-01	>Os01g0555200-01	6.71445	13.9395	4.96144	8.82927	3.4935	1.05384	-0.43651	-1.33762	1.05384	-0.43651	-1.33762	Asp/Glu racemase family protein.		1.88734	exon (Os01g0555200, exon 2 of 3)	550	Os01g0555200
Os01g0367400	Os01g0367400-02	>Os01g0367400-02	0.998843	5.35188	1.80273	30.6413	6.33144	2.42172	0.851854	-2.27487	2.42172	0.851854	-2.27487	Similar to cDNA clone:001-121-G01, full insert sequence.		2.07588	Intergenic	-1375	Os01g0367400
Os03g0856500	Os03g0856500-01	>Os03g0856500-01	1.59762	4.79148	2.39453	4.26081	1.9882	1.58455	0.583818	-1.09966	1.58455	0.583818	-1.09966	Similar to Plastid-specific 30S ribosomal protein 1, chloroplast precursor (CS- S5) (CS5) (S22) (Ribosomal protein 1) (PSRP-1).		1.19546	Intergenic	5864	Os03g0856500
Os02g0321000	Os02g0321000-01	>Os02g0321000-01	1.98071	5.40442	1.09529	2.6826	0.911943	1.44812	-0.854705	-1.55662	1.44812	-0.854705	-1.55662	Pentatricopeptide repeat domain containing protein.		1.48087	Intergenic	-1650	Os02g0321000
Os10g0195250	Os10g0195250-01	>Os10g0195250-01	142.782	535.417	234.823	21.1803	9.15593	1.90685	0.71776	-1.20994	1.90685	0.71776	-1.20994	Conserved hypothetical protein.		1.74566	intron (Os10g0195250, intron 1 of 1)	419	Os10g0195250
Os10g0550033	Os10g0550033-00	>Os10g0550033-00	5.0693	160.541	4.49852	193.149	4.19619	4.98501	-0.172336	-5.52449	4.98501	-0.172336	-5.52449	Non-protein coding transcript.		#N/A	#N/A	#N/A	#N/A
Os02g0523650	Os02g0523650-01	>Os02g0523650-01	3.00319	6.39146	0	48.5289	2.38949	1.08965	#NUM!	-4.34407	1.08965	#NUM!	-4.34407	Conserved hypothetical protein.		#N/A	#N/A	#N/A	#N/A
Os06g0163100	Os06g0163100-00	>Os06g0163100-00	16.1387	90.4152	14.7418	76.6033	4.37156	2.48604	-0.130612	-4.13119	2.48604	-0.130612	-4.13119	Hypothetical protein.		#N/A	#N/A	#N/A	#N/A
Os04g0566550	Os04g0566550-00	>Os04g0566550-00	26.118	284.281	25.2783	182.146	10.8132	3.4442	-0.047145	-4.07423	3.4442	-0.047145	-4.07423	Hypothetical gene.		#N/A	#N/A	#N/A	#N/A
Os09g0281650	Os09g0281650-01	>Os09g0281650-01	11.0875	205.977	6.63814	168.642	10.5529	4.21548	-0.740083	-3.99825	4.21548	-0.740083	-3.99825	Non-protein coding transcript.		#N/A	#N/A	#N/A	#N/A
Os01g0276033	Os01g0276033-00	>Os01g0276033-00	51.008	879.469	78.1267	890.401	61.5166	4.10784	0.615092	-3.85541	4.10784	0.615092	-3.85541	Non-protein coding transcript.		#N/A	#N/A	#N/A	#N/A
Os05g0151000	Os05g0151000-00	>Os05g0151000-00	4.32892	98.1085	3.48878	185.884	13.6244	4.5023	-0.311285	-3.77014	4.5023	-0.311285	-3.77014	Similar to DNA-directed RNA polymerase.		#NUM!	intron (Os05g0151000, intron 1 of 12)	327	Os05g0151000
Os01g0617200	Os01g0617200-00	>Os01g0617200-00	50.7325	276.351	40.2414	363.761	28.8433	2.44552	-0.33423	-3.65668	2.44552	-0.33423	-3.65668	Hypothetical protein.		#N/A	#N/A	#N/A	#N/A
Os05g0587350	Os05g0587350-00	>Os05g0587350-00	3.70358	7.52546	4.91473	89.5818	8.71419	1.02286	0.408192	-3.36177	1.02286	0.408192	-3.36177	Hypothetical protein.		#N/A	#N/A	#N/A	#N/A
Os06g0695001	Os06g0695001-00	>Os06g0695001-00	8.37325	151.332	5.57188	214.011	21.1445	4.17579	-0.587624	-3.33933	4.17579	-0.587624	-3.33933	Hypothetical protein.		#N/A	#N/A	#N/A	#N/A
Os01g0709750	Os01g0709750-01	>Os01g0709750-01	4.82403	38.0247	7.41216	54.3348	6.15482	2.97863	0.619655	-3.14209	2.97863	0.619655	-3.14209	Hypothetical gene.		#N/A	#N/A	#N/A	#N/A
Os11g0602750	Os11g0602750-01	>Os11g0602750-01	1.7799	4.39648	2.28494	18.5763	2.2792	1.30455	0.36036	-3.02686	1.30455	0.36036	-3.02686	Conserved hypothetical protein.		#N/A	#N/A	#N/A	#N/A
Os01g0198250	Os01g0198250-00	>Os01g0198250-00	22.4599	67.0662	20.1721	160.799	20.5038	1.57823	-0.15499	-2.9713	1.57823	-0.15499	-2.9713	Hypothetical gene.		#N/A	#N/A	#N/A	#N/A
Os01g0891350	Os01g0891350-00	>Os01g0891350-00	26.0351	78.3204	4.86866	49.2612	6.69819	1.58893	-2.41886	-2.87861	1.58893	-2.41886	-2.87861	Hypothetical protein.		#N/A	#N/A	#N/A	#N/A
Os07g0142050	Os07g0142050-00	>Os07g0142050-00	6.44683	85.0444	6.6735	61.9681	8.95288	3.72155	0.0498537	-2.7911	3.72155	0.0498537	-2.7911	Non-protein coding transcript.		#N/A	#N/A	#N/A	#N/A
Os03g0285850	Os03g0285850-00	>Os03g0285850-00	11.7927	78.3204	13.5333	148.774	22.027	2.73149	0.19862	-2.75578	2.73149	0.19862	-2.75578	Non-protein coding transcript.		#N/A	#N/A	#N/A	#N/A
Os05g0109650	Os05g0109650-00	>Os05g0109650-00	6.62557	17.6156	4.39902	14.1854	2.49771	1.41074	-0.590862	-2.50573	1.41074	-0.590862	-2.50573	Hypothetical gene.		#N/A	#N/A	#N/A	#N/A
Os02g0826625	Os02g0826625-00	>Os02g0826625-00	33.7592	107.171	63.7135	87.2202	17.7524	1.66656	0.916318	-2.29665	1.66656	0.916318	-2.29665	Hypothetical protein.		#N/A	#N/A	#N/A	#N/A
Os04g0218701	Os04g0218701-00	>Os04g0218701-00	5.89678	14.8297	9.67053	64.9952	14.117	1.33049	0.713668	-2.2029	1.33049	0.713668	-2.2029	Hypothetical conserved gene.		#N/A	#N/A	#N/A	#N/A
Os02g0588550	Os02g0588550-00	>Os02g0588550-00	12.812	210.861	12.8729	132.443	29.1173	4.04072	0.0068414	-2.18542	4.04072	0.0068414	-2.18542	Hypothetical gene.		#N/A	#N/A	#N/A	#N/A
Os11g0265650	Os11g0265650-00	>Os11g0265650-00	3.11732	12.7409	3.75421	11.4347	2.54837	2.03109	0.268203	-2.16577	2.03109	0.268203	-2.16577	Hypothetical protein.		#N/A	#N/A	#N/A	#N/A
Os09g0307300	Os09g0307300-01	>Os09g0307300-01	8.47498	19.3377	15.7769	6.60594	1.47321	1.19013	0.896532	-2.1648	1.19013	0.896532	-2.1648	Targeting for Xklp2 family protein.		#NUM!	promoter-TSS (Os09g0307300)	-2657	Os09g0307300
Os05g0566700	Os05g0566700-01	>Os05g0566700-01	1.66166	3.4496	0	6.09215	1.3634	1.0538	#NUM!	-2.15974	1.0538	#NUM!	-2.15974	Similar to Homeobox protein B-H1 (Homeobox BarH1 protein).		#N/A	#N/A	#N/A	#N/A
Os11g0262600	Os11g0262600-00	>Os11g0262600-00	41.7392	154.571	72.2788	11.6255	2.78979	1.88879	0.79217	-2.05906	1.88879	0.79217	-2.05906	Conserved hypothetical protein.		#NUM!	Intergenic	-2062	Os11g0262600
Os05g0150550	Os05g0150550-00	>Os05g0150550-00	25.4989	106.807	27.8346	69.3556	17.039	2.0665	0.126444	-2.02517	2.0665	0.126444	-2.02517	Hypothetical protein.		#N/A	#N/A	#N/A	#N/A
Os11g0229000	Os11g0229000-01	>Os11g0229000-01	3.98432	30.4269	5.66371	10.5809	2.59954	2.93294	0.507414	-2.02513	2.93294	0.507414	-2.02513	Hypothetical conserved gene.		#N/A	#N/A	#N/A	#N/A
Os09g0307300	Os09g0307300-02	>Os09g0307300-02	15.4851	31.5874	16.7791	8.56207	2.13063	1.02847	0.115785	-2.00668	1.02847	0.115785	-2.00668	Similar to Microtubule-associated protein.		#NUM!	promoter-TSS (Os09g0307300)	-2657	Os09g0307300
Os02g0452550	Os02g0452550-00	>Os02g0452550-00	6.19603	17.0293	4.22923	14.0929	3.64346	1.4586	-0.550949	-1.95159	1.4586	-0.550949	-1.95159	Non-protein coding transcript.		#N/A	#N/A	#N/A	#N/A
Os09g0568400	Os09g0568400-01	>Os09g0568400-01	52.3993	125.372	50.2559	87.8506	23.7375	1.2586	-0.0602546	-1.88788	1.2586	-0.0602546	-1.88788	Similar to 60S ribosomal protein L40 (CEP52).		#N/A	#N/A	#N/A	#N/A
Os07g0581400	Os07g0581400-01	>Os07g0581400-01	5.84366	30.7274	8.20636	17.9656	4.98899	2.39458	0.48987	-1.84842	2.39458	0.48987	-1.84842	Hypothetical gene.		#N/A	#N/A	#N/A	#N/A
Os11g0695900	Os11g0695900-01	>Os11g0695900-01	4.3869	9.34942	3.50091	4.34781	1.20895	1.09168	-0.325472	-1.84653	1.09168	-0.325472	-1.84653	Armadillo-like helical domain containing protein.		#N/A	#N/A	#N/A	#N/A
Os04g0625350	Os04g0625350-01	>Os04g0625350-01	4.24694	9.48545	5.36037	5.83435	1.66993	1.15929	0.335909	-1.80478	1.15929	0.335909	-1.80478	Similar to OSIGBa0148A10.3 protein.		#N/A	#N/A	#N/A	#N/A
Os03g0422200	Os03g0422200-01	>Os03g0422200-01	3.48594	7.3154	4.93481	15.1805	4.63346	1.06939	0.501447	-1.71206	1.06939	0.501447	-1.71206	Hypothetical protein.		#N/A	#N/A	#N/A	#N/A
Os01g0608000	Os01g0608000-01	>Os01g0608000-01	16.3079	48.6091	26.5604	7.07069	2.37115	1.57566	0.703706	-1.57626	1.57566	0.703706	-1.57626	Hypothetical conserved gene.		#N/A	#N/A	#N/A	#N/A
Os01g0936000	Os01g0936000-00	>Os01g0936000-00	29.6249	1085.46	11.9445	39.4718	13.3188	5.19535	-1.31046	-1.56736	5.19535	-1.31046	-1.56736	Putative glutaredoxin-C2.		#N/A	#N/A	#N/A	#N/A
Os11g0676500	Os11g0676500-00	>Os11g0676500-00	5.16804	10.97	5.16427	6.7257	2.27651	1.08587	-0.00105281	-1.56286	1.08587	-0.00105281	-1.56286	Hypothetical conserved gene.		#N/A	#N/A	#N/A	#N/A
Os05g0363500	Os05g0363500-01	>Os05g0363500-01	7.56763	19.2048	8.11402	6.1594	2.10275	1.34355	0.100575	-1.55051	1.34355	0.100575	-1.55051	Hypothetical conserved gene.		#N/A	#N/A	#N/A	#N/A
Os02g0602000	Os02g0602000-01	>Os02g0602000-01	2.96764	5.95247	3.18127	4.04254	1.4578	1.00417	0.100287	-1.47147	1.00417	0.100287	-1.47147	Remorin, C-terminal region domain containing protein.		#N/A	#N/A	#N/A	#N/A
Os02g0219300	Os02g0219300-01	>Os02g0219300-01	37.878	84.3646	5.41087	7.49696	2.70769	1.15528	-2.80743	-1.46924	1.15528	-2.80743	-1.46924	Hypothetical protein.		#N/A	#N/A	#N/A	#N/A
Os05g0551100	Os05g0551100-01	>Os05g0551100-01	1.61359	4.39629	1.21501	3.00823	1.10732	1.44601	-0.409306	-1.44184	1.44601	-0.409306	-1.44184	Conserved hypothetical protein.		#N/A	#N/A	#N/A	#N/A
Os03g0713150	Os03g0713150-00	>Os03g0713150-00	29.4511	97.3957	25.4657	15.1525	5.61708	1.72554	-0.209766	-1.43166	1.72554	-0.209766	-1.43166	Hypothetical protein.		#N/A	#N/A	#N/A	#N/A
Os10g0545600	Os10g0545600-00	>Os10g0545600-00	2.05267	4.55091	2.82683	3.2568	1.29311	1.14865	0.461683	-1.33261	1.14865	0.461683	-1.33261	Similar to transposon protein.		#N/A	#N/A	#N/A	#N/A
Os12g0417000	Os12g0417000-01	>Os12g0417000-01	7.34184	16.8655	6.11846	6.68324	2.67317	1.19986	-0.262973	-1.322	1.19986	-0.262973	-1.322	Transposase, Ptta/En/Spm, plant domain containing protein.		#N/A	#N/A	#N/A	#N/A
Os05g0137000	Os05g0137000-01	>Os05g0137000-01	1.78267	4.01846	2.02253	3.23759	1.29664	1.1726	0.182121	-1.32014	1.1726	0.182121	-1.32014	Chorismate synthase domain containing protein.		#N/A	#N/A	#N/A	#N/A
Os03g0667400	Os03g0667400-01	>Os03g0667400-01	35.6833	78.4587	49.4451	11.6675	4.6995	1.13668	0.470579	-1.31192	1.13668	0.470579	-1.31192	Similar to Iron regulated metal transporter.		#N/A	#N/A	#N/A	#N/A
Os02g0685750	Os02g0685750-01	>Os02g0685750-01	4.81766	14.613	9.32332	15.8713	6.55995	1.60085	0.952511	-1.27466	1.60085	0.952511	-1.27466	Hypothetical gene.		#N/A	#N/A	#N/A	#N/A
Os02g0234450	Os02g0234450-00	>Os02g0234450-00	1.34481	2.86795	2.14927	2.78685	1.15423	1.09262	0.676444	-1.2717	1.09262	0.676444	-1.2717	Hypothetical conserved gene.		#N/A	#N/A	#N/A	#N/A
Os07g0665750	Os07g0665750-00	>Os07g0665750-00	5.03405	21.0673	4.5473	8.28365	3.48485	2.06521	-0.146709	-1.24917	2.06521	-0.146709	-1.24917	Hypothetical protein.		#N/A	#N/A	#N/A	#N/A
Os07g0229800	Os07g0229800-01	>Os07g0229800-01	1.663	3.99051	3.2897	2.97651	1.25911	1.26278	0.984168	-1.24122	1.26278	0.984168	-1.24122	Similar to GLY1; glycerol-3-phosphate dehydrogenase (NAD+).		#N/A	#N/A	#N/A	#N/A
Os11g0180600	Os11g0180600-01	>Os11g0180600-01	1.49752	3.45411	1.21415	2.42494	1.03185	1.20574	-0.302629	-1.23272	1.20574	-0.302629	-1.23272	Similar to Type III restriction enzyme, res subunit family protein, expressed.		#N/A	#N/A	#N/A	#N/A
Os11g0130300	Os11g0130300-01	>Os11g0130300-01	1.57496	4.20881	1.00954	2.40836	1.02885	1.4181	-0.641617	-1.22702	1.4181	-0.641617	-1.22702	Nse1 non-SMC component of SMC5-6 complex family protein.		#N/A	#N/A	#N/A	#N/A
Os05g0115950	Os05g0115950-00	>Os05g0115950-00	34.2531	89.1896	50.3111	37.1527	16.2687	1.38064	0.554642	-1.19137	1.38064	0.554642	-1.19137	Non-protein coding transcript.		#N/A	#N/A	#N/A	#N/A
Os07g0636900	Os07g0636900-01	>Os07g0636900-01	2.1861	6.17601	2.74807	4.01867	1.76165	1.49832	0.330059	-1.18979	1.49832	0.330059	-1.18979	Asp/Glu racemase, active site domain containing protein.		#N/A	#N/A	#N/A	#N/A
Os02g0665000	Os02g0665000-01	>Os02g0665000-01	1.71478	3.94285	1.37627	3.45999	1.51936	1.20122	-0.31726	-1.1873	1.20122	-0.31726	-1.1873	Similar to Malic enzyme.		#NUM!	intron (Os02g0665000, intron 6 of 7)	2884	Os02g0665000
Os01g0871150	Os01g0871150-00	>Os01g0871150-00	8.50197	18.1357	12.981	11.1943	4.93254	1.09296	0.610532	-1.18236	1.09296	0.610532	-1.18236	Hypothetical gene.		#N/A	#N/A	#N/A	#N/A
Os02g0272850	Os02g0272850-00	>Os02g0272850-00	3.92285	10.2623	3.47876	4.79227	2.14779	1.38738	-0.173329	-1.15786	1.38738	-0.173329	-1.15786	Conserved hypothetical protein.		#N/A	#N/A	#N/A	#N/A
Os01g0649900	Os01g0649900-01	>Os01g0649900-01	6.83991	15.1975	6.03916	9.97943	4.48965	1.15178	-0.179629	-1.15235	1.15178	-0.179629	-1.15235	Lipase, GDSL domain containing protein.		#N/A	#N/A	#N/A	#N/A
Os12g0239900	Os12g0239900-01	>Os12g0239900-01	5.66622	17.0626	3.13752	7.53876	3.41347	1.59038	-0.852762	-1.14309	1.59038	-0.852762	-1.14309	Similar to PDR-like ABC transporter.		#N/A	#N/A	#N/A	#N/A
Os10g0195100	Os10g0195100-00	>Os10g0195100-00	8.71665	18.8244	7.27171	7.27261	3.30087	1.11076	-0.261479	-1.13963	1.11076	-0.261479	-1.13963	Hypothetical conserved gene.		#N/A	#N/A	#N/A	#N/A
Os09g0360900	Os09g0360900-01	>Os09g0360900-01	1.10572	2.80402	1.71309	2.66436	1.23861	1.34251	0.631615	-1.10507	1.34251	0.631615	-1.10507	Conserved hypothetical protein.		#N/A	#N/A	#N/A	#N/A
Os03g0360300	Os03g0360300-01	>Os03g0360300-01	9.96542	22.3216	11.6422	25.3791	11.9468	1.16344	0.224361	-1.08702	1.16344	0.224361	-1.08702	Conserved hypothetical protein.		#N/A	#N/A	#N/A	#N/A
Os04g0669800	Os04g0669800-01	>Os04g0669800-01	59.8095	150.828	106.826	27.0625	12.7772	1.33446	0.836816	-1.08272	1.33446	0.836816	-1.08272	Methylthioribose kinase (EC 2.7.1.100).		#N/A	#N/A	#N/A	#N/A
Os04g0669900	Os04g0669900-00	>Os04g0669900-00	21.3606	52.5232	34.2369	7.04961	3.34321	1.298	0.6806	-1.07631	1.298	0.6806	-1.07631	Similar to H0818H01.11 protein.		#N/A	#N/A	#N/A	#N/A
Os09g0471200	Os09g0471200-00	>Os09g0471200-00	2.57268	5.24454	1.79504	15.4995	7.35795	1.02754	-0.519256	-1.07485	1.02754	-0.519256	-1.07485	Similar to WAK80 - OsWAK receptor-like protein kinase.		#NUM!	Intergenic	-2148	Os09g0471200
Os01g0703800	Os01g0703800-00	>Os01g0703800-00	22.6611	52.9377	23.7701	39.5175	18.8294	1.22408	0.0689301	-1.0695	1.22408	0.0689301	-1.0695	Hypothetical protein.		#N/A	#N/A	#N/A	#N/A
Os02g0139650	Os02g0139650-00	>Os02g0139650-00	14.5059	89.3773	15.5655	110.789	53.2727	2.62327	0.101712	-1.05635	2.62327	0.101712	-1.05635	Hypothetical protein.		#N/A	#N/A	#N/A	#N/A
Os03g0824350	Os03g0824350-02	>Os03g0824350-02	1.26778	2.60072	0	2.64499	1.27566	1.03661	#NUM!	-1.05202	1.03661	#NUM!	-1.05202	Conserved hypothetical protein.		#N/A	#N/A	#N/A	#N/A
Os03g0360200	Os03g0360200-00	>Os03g0360200-00	4.037	9.881	5.35918	15.4007	7.51091	1.29137	0.408729	-1.03594	1.29137	0.408729	-1.03594	Hypothetical protein.		#N/A	#N/A	#N/A	#N/A
Os01g0495701	Os01g0495701-00	>Os01g0495701-00	11.5466	68.894	20.6615	3.93624	1.93964	2.57691	0.839477	-1.02103	2.57691	0.839477	-1.02103	Hypothetical conserved gene.		#N/A	#N/A	#N/A	#N/A
Os10g0363700	Os10g0363700-01	>Os10g0363700-01	10.5	24.1965	10.0151	8.4826	4.21081	1.20441	-0.0682125	-1.01041	1.20441	-0.0682125	-1.01041	Conserved hypothetical protein.		#NUM!	3' UTR (Os10g0363700, exon 1 of 3)	1952	Os10g0363700
Os12g0146625	Os12g0146625-00	>Os12g0146625-00	1.50805	5.20033	1.13343	1.92254	0.958557	1.78592	-0.411989	-1.00408	1.78592	-0.411989	-1.00408	Hypothetical gene.		#N/A	#N/A	#N/A	#N/A
Os02g0812700	Os02g0812700-00	>Os02g0812700-00	23.1171	52.9079	20.4251	19.8476	9.89899	1.19452	-0.178617	-1.00361	1.19452	-0.178617	-1.00361	Hypothetical conserved gene.		#N/A	#N/A	#N/A	#N/A
Os10g0432200	Os10g0432200-01	>Os10g0432200-01	4.19834	9.19323	4.44044	9.12297	2.36514	1.13075	0.0808836	-1.94758	1.13075	0.0808836	-1.94758	Conserved hypothetical protein.		0.957304	intron (Os10g0432200, intron 7 of 8)	4225	Os10g0432200
Os02g0272800	Os02g0272800-01	>Os02g0272800-01	3.2937	7.33605	3.35243	2.71637	1.36007	1.15529	0.0254981	-0.997999	1.15529	0.0254981	-0.997999	Conserved hypothetical protein.		0.924816	5' UTR (Os02g0272800, exon 1 of 3)	124	Os02g0272800
Os09g0101100	Os09g0101100-01	>Os09g0101100-01	8.84771	19.897	12.9572	117.145	7.67985	1.16917	0.550378	-3.93107	1.16917	0.550378	-3.93107	HhH-GPD domain domain containing protein.		0.887341	Intergenic	8508	Os09g0101100
Os02g0536400	Os02g0536400-02	>Os02g0536400-02	2.52411	5.41924	3.39358	5.85429	2.84456	1.10232	0.427033	-1.04129	1.10232	0.427033	-1.04129	Hypothetical conserved gene.		0.83932	exon (Os02g0536400, exon 3 of 3)	153	Os02g0536400
Os02g0306401	Os02g0306401-00	>Os02g0306401-00	91.0614	316.354	152.674	42.0828	7.41061	1.79663	0.745543	-2.50557	1.79663	0.745543	-2.50557	Similar to Nicotianamine aminotransferase A.		0.780426	Intergenic	-1829	Os02g0306401
Os05g0458300	Os05g0458300-00	>Os05g0458300-00	5.93917	12.4534	6.52199	2.46946	1.20283	1.06821	0.135051	-1.03776	1.06821	0.135051	-1.03776	Similar to L-ascorbate oxidase.		0.780426	exon (Os05g0458300, exon 5 of 6)	1429	Os05g0458300
Os04g0481600	Os04g0481600-00	>Os04g0481600-00	3.1822	8.75979	3.19162	17.9364	7.77058	1.46087	0.00426438	-1.2068	1.46087	0.00426438	-1.2068	WD-40 repeat containing protein.		0.739784	Intergenic	-2269	Os04g0481600
Os03g0592100	Os03g0592100-00	>Os03g0592100-00	2.01858	5.42401	1.15483	3.99479	1.27513	1.42602	-0.80566	-1.64748	1.42602	-0.80566	-1.64748	Hypothetical conserved gene.		0.702424	exon (Os03g0592100, exon 1 of 2)	1045	Os03g0592100
Os04g0350000	Os04g0350000-02	>Os04g0350000-02	1.70487	4.14449	2.55547	6.92684	2.26723	1.28153	0.583927	-1.61127	1.28153	0.583927	-1.61127	Hypothetical conserved gene.		0.587781	TTS (Os04g0350000)	3590	Os04g0350000
Os03g0439700	Os03g0439700-01	>Os03g0439700-01	31.7665	80.8433	43.6184	10.5419	3.7397	1.34762	0.457431	-1.49514	1.34762	0.457431	-1.49514	Protein of unknown function DUF1230 family protein.		0.504792	TTS (Os03g0439700)	2364	Os03g0439700
Os04g0561500	Os04g0561500-02	>Os04g0561500-02	7.68177	58.9238	6.0242	25.8572	11.8788	2.93934	-0.350669	-1.12218	2.93934	-0.350669	-1.12218	Similar to Prolyl endopeptidase (EC 3.4.21.26) (Post-proline cleaving enzyme) (PE).		0.44922	promoter-TSS (Os04g0561500)	-988	Os04g0561500
Os02g0132100	Os02g0132100-00	>Os02g0132100-00	1.7626	4.20719	1.62741	2.3732	1.02511	1.25515	-0.115127	-1.21105	1.25515	-0.115127	-1.21105	Pentatricopeptide repeat domain containing protein.		0.0434607	exon (Os02g0132100, exon 1 of 2)	1460	Os02g0132100
Os08g0533300	Os08g0533300-01	>Os08g0533300-01	4.21499	9.26831	5.00353	17.0353	5.71477	1.13678	0.247417	-1.57576	1.13678	0.247417	-1.57576	Similar to ACR5.		-0.00806962	3' UTR (Os08g0533450, exon 2 of 3)	955	Os08g0533300
Os07g0452700	Os07g0452700-01	>Os07g0452700-01	4.47406	11.3852	4.37526	10.5505	2.79027	1.3475	-0.0322159	-1.91883	1.3475	-0.0322159	-1.91883	Hypothetical conserved gene.		-0.0269287	promoter-TSS (Os07g0452700)	-792	Os07g0452700
Os10g0118000	Os10g0118000-01	>Os10g0118000-01	6.96564	14.2012	10.3682	12.5553	3.96756	1.02769	0.573838	-1.66197	1.02769	0.573838	-1.66197	Similar to 5-pentadecatrienyl resorcinol O-methyltransferase.		-0.112659	Intergenic	-1214	Os10g0118000
Os01g0655500	Os01g0655500-01	>Os01g0655500-01	52.9513	131.2	51.5735	30.2712	10.4607	1.30903	-0.0380361	-1.53297	1.30903	-0.0380361	-1.53297	Protein kinase, core domain containing protein.		-0.219574	Intergenic	-1363	Os01g0655500
Os12g0117600	Os12g0117600-01	>Os12g0117600-01	3.89042	14.8754	2.99443	4.48994	1.12932	1.93493	-0.377645	-1.99124	1.93493	-0.377645	-1.99124	BTB domain containing protein.		-0.219574	intron (Os12g0117600, intron 1 of 3)	1216	Os12g0117600
Os04g0252200	Os04g0252200-01	>Os04g0252200-01	5.73661	14.2756	3.24243	11.2672	2.08393	1.31528	-0.823123	-2.43475	1.31528	-0.823123	-2.43475	Similar to CPSF160; nucleic acid binding.		-0.2702	Intergenic	-1761	Os04g0252200
Os06g0136700	Os06g0136700-01	>Os06g0136700-01	31.0639	87.8772	11.1355	8.87791	3.64211	1.50025	-1.48007	-1.28545	1.50025	-1.48007	-1.28545	Steroid nuclear receptor, ligand-binding domain containing protein.		-0.312683	promoter-TSS (Os06g0136700)	-609	Os06g0136700
Os01g0588900	Os01g0588900-02	>Os01g0588900-02	6.98771	35.7614	11.0517	31.8896	6.13621	2.35551	0.661377	-2.37767	2.35551	0.661377	-2.37767	Similar to carboxy-lyase.		-0.847605	TTS (Os01g0588900)	1430	Os01g0588900
Os02g0206700	Os02g0206700-01	>Os02g0206700-01	1.38182	4.04127	2.51262	2.55733	1.27916	1.54824	0.862623	-0.999442	1.54824	0.862623	-0.999442	UDP-glucuronosyl/UDP-glucosyltransferase family protein.		-0.920013	promoter-TSS (Os02g0206700)	25	Os02g0206700
Os03g0667300	Os03g0667300-00	>Os03g0667300-00	41.6729	122.082	61.4387	46.1517	14.9321	1.55067	0.560038	-1.62797	1.55067	0.560038	-1.62797	Similar to Metal transport protein.		-0.985108	TTS (Os03g0667300)	1307	Os03g0667300
Os03g0235400	Os03g0235400-01	>Os03g0235400-01	1.19168	2.6152	0.98597	2.54251	0.966568	1.13392	-0.273381	-1.39531	1.13392	-0.273381	-1.39531	Hypothetical protein.		-0.997181	promoter-TSS (Os03g0235400)	-98	Os03g0235400
Os01g0960500	Os01g0960500-01	>Os01g0960500-01	36.0441	79.6278	26.4626	31.9692	9.36778	1.14351	-0.445808	-1.7709	1.14351	-0.445808	-1.7709	Zinc finger, RING/FYVE/PHD-type domain containing protein.		-2.44197	intron (Os01g0960500, intron 7 of 11)	2527	Os01g0960500
Os06g0624200	Os06g0624200-01	>Os06g0624200-01	0.942973	3.02271	0	5.51692	2.31444	1.68055	#NUM!	-1.2532	1.68055	#NUM!	-1.2532	Non-protein coding transcript.		-2.86343	promoter-TSS (Os06g0624200)	-775	Os06g0624200

## Sheet: 79
Gene_name	Gene_name	Gene_name	Nippon	RCc:OsNAC6	GOS2:OsNAC6	HW	Osnac6 K/O	RCc3/Nip	GOS2/Nip	Osnac6/hw	RCc3/Nip (log2)	GOS2/Nip (log2)	Osnac6/hw (log2)	Function		NAC6myc/totalIP (log2)	Annotation	Distance to TSS	PromoterID
Os09g0528300	Os09g0528300-01	>Os09g0528300-01	26.1314	12.3259	52.4459	44.6298	17.8157	-1.08409	1.00505	-1.32486	-1.08409	1.00505	-1.32486	Similar to RNA polymerase II mediator complex protein-related.		1.143	Intergenic	-3882	Os09g0528300
Os05g0143200	Os05g0143200-01	>Os05g0143200-01	1.23249	0.85308	5.71664	9.84602	2.21064	-0.530823	2.21359	-2.15508	-0.530823	2.21359	-2.15508	Conserved hypothetical protein.		1.41786	Intergenic	-4298	Os05g0143200
Os05g0384600	Os05g0384600-01	>Os05g0384600-01	1.1146	1.35476	3.86834	2.1984	1.09206	0.281511	1.79519	-1.0094	0.281511	1.79519	-1.0094	ABC transporter-like domain containing protein.		2.19546	Intergenic	5133	Os05g0384600
Os04g0662400	Os04g0662400-01	>Os04g0662400-01	1.39246	1.19967	4.36398	3.82795	1.52349	-0.214998	1.64801	-1.32919	-0.214998	1.64801	-1.32919	Auxin responsive SAUR protein family protein.		3.10235	3' UTR (Os04g0662400, exon 1 of 1)	678	Os04g0662400
Os02g0686800	Os02g0686800-01	>Os02g0686800-01	11.5251	12.1341	26.068	22.6719	8.64705	0.0742878	1.1775	-1.39063	0.0742878	1.1775	-1.39063	Protein of unknown function DUF581 family protein.		1.15894	Intergenic	-2215	Os02g0686800
Os01g0715400	Os01g0715400-01	>Os01g0715400-01	1.67089	2.41459	12.0181	2.74738	1.22018	0.531161	2.84652	-1.17096	0.531161	2.84652	-1.17096	Hypothetical conserved gene.		2.83932	TTS (EPlOsAg00000019487)	539	Os01g0715400
Os11g0458100	Os11g0458100-01	>Os11g0458100-01	2.75539	4.52125	5.81254	2.3221	0.944359	0.714465	1.07691	-1.29802	0.714465	1.07691	-1.29802	Conserved hypothetical protein.		2.78043	promoter-TSS (Os11g0458100)	-982	Os11g0458100
Os02g0528000	Os02g0528000-00	>Os02g0528000-00	13.4168	5.84355	34.8512	38.5807	16.36	-1.19912	1.37717	-1.23771	-1.19912	1.37717	-1.23771	Zinc finger, RING-type domain containing protein.		2.10235	promoter-TSS (Os02g0528000)	-137	Os02g0528000
Os04g0259200	Os04g0259200-01	>Os04g0259200-01	0.942973	0	4.19072	7.92193	1.30739	#NUM!	2.15191	-2.59916	#NUM!	2.15191	-2.59916	Conserved hypothetical protein.		1.7439	Intergenic	-1118	Os04g0259200
Os02g0507600	Os02g0507600-01	>Os02g0507600-01	5.11617	2.7536	11.3569	11.657	4.95515	-0.893745	1.15043	-1.2342	-0.893745	1.15043	-1.2342	Conserved hypothetical protein.		1.71004	Intergenic	2524	Os02g0507600
Os02g0246600	Os02g0246600-01	>Os02g0246600-01	1.59979	1.92754	3.93955	5.66063	1.78202	0.268878	1.30015	-1.66745	0.268878	1.30015	-1.66745	Conserved hypothetical protein.		1.48087	Intergenic	4756	Os02g0246600
Os03g0161400	Os03g0161400-01	>Os03g0161400-01	3.5493	4.24063	7.13321	3.91787	1.48326	0.256744	1.00702	-1.4013	0.256744	1.00702	-1.4013	Similar to IQ calmodulin-binding motif family protein, expressed.		1.4585	Intergenic	-6964	Os03g0161400
Os04g0451200	Os04g0451200-02	>Os04g0451200-02	1.89594	2.30766	4.58631	3.17046	1.40831	0.283517	1.27442	-1.17073	0.283517	1.27442	-1.17073	Similar to H0815C01.4 protein.		1.68732	exon (Os04g0451200, exon 1 of 1)	672	Os04g0451200
Os03g0347800	Os03g0347800-01	>Os03g0347800-01	4.98372	2.5953	17.0396	12.6504	1.47888	-0.941322	1.7736	-3.09661	-0.941322	1.7736	-3.09661	Peptidyl-tRNA hydrolase family protein.		1.50479	3' UTR (Os03g0347800, exon 7 of 7)	2939	Os03g0347800
Os03g0164100	Os03g0164100-02	>Os03g0164100-02	1.26292	1.71341	6.28035	2.94498	1.02904	0.440107	2.31408	-1.51696	0.440107	2.31408	-1.51696	Hypothetical protein.		1.05173	exon (Os03g0164100, exon 1 of 1)	2341	Os03g0164100
Os03g0811400	Os03g0811400-00	>Os03g0811400-00	2.26796	1.5484	6.4094	6.18611	1.58485	-0.550617	1.49879	-1.96469	-0.550617	1.49879	-1.96469	Similar to DNA binding protein.		1.23109	TTS (Os03g0811400)	2386	Os03g0811400
Os06g0184900	Os06g0184900-01	>Os06g0184900-01	2.22932	1.93376	5.45242	4.94234	1.35893	-0.205195	1.29029	-1.86272	-0.205195	1.29029	-1.86272	Transferase family protein.		2.00282	exon (Os06g0184866, exon 1 of 1)	-1700	Os06g0184900
Os08g0225050	Os08g0225050-01	>Os08g0225050-01	14.6025	3.55108	119.166	174.152	8.4603	-2.03989	3.02869	-4.36349	-2.03989	3.02869	-4.36349	Hypothetical gene.		#N/A	#N/A	#N/A	#N/A
Os01g0589900	Os01g0589900-00	>Os01g0589900-00	1.62757	2.85862	3.45818	18.5855	1.64821	0.812599	1.08729	-3.49521	0.812599	1.08729	-3.49521	Pentatricopeptide repeat domain containing protein.		#N/A	#N/A	#N/A	#N/A
Os06g0132550	Os06g0132550-00	>Os06g0132550-00	30.0558	15.5184	63.6967	27.642	2.54333	-0.953664	1.08358	-3.44207	-0.953664	1.08358	-3.44207	Similar to hydrolase, alpha/beta fold family protein.		#N/A	#N/A	#N/A	#N/A
Os02g0704933	Os02g0704933-00	>Os02g0704933-00	177.523	75.3846	879.072	674.167	68.0981	-1.23566	2.30798	-3.30742	-1.23566	2.30798	-3.30742	Hypothetical gene.		#N/A	#N/A	#N/A	#N/A
Os12g0568166	Os12g0568166-01	>Os12g0568166-01	19.4413	38.132	81.6474	94.3709	10.6419	0.971878	2.07028	-3.14859	0.971878	2.07028	-3.14859	Conserved hypothetical protein.		#N/A	#N/A	#N/A	#N/A
Os05g0207600	Os05g0207600-00	>Os05g0207600-00	10.5328	13.0073	29.8788	54.1763	7.76284	0.304433	1.50423	-2.80301	0.304433	1.50423	-2.80301	Hypothetical protein.		#N/A	#N/A	#N/A	#N/A
Os06g0695350	Os06g0695350-00	>Os06g0695350-00	16.1713	7.75055	62.3134	140.777	20.4303	-1.06107	1.94611	-2.78463	-1.06107	1.94611	-2.78463	Hypothetical protein.		#N/A	#N/A	#N/A	#N/A
Os06g0634800	Os06g0634800-00	>Os06g0634800-00	25.2283	8.65872	83.8367	100.793	15.2677	-1.54282	1.73254	-2.72284	-1.54282	1.73254	-2.72284	Similar to Sucrose-phosphate synthase.		#N/A	#N/A	#N/A	#N/A
Os06g0274550	Os06g0274550-00	>Os06g0274550-00	3.18358	3.22528	14.9731	19.2086	3.19348	0.0187744	2.23365	-2.58855	0.0187744	2.23365	-2.58855	Non-protein coding transcript.		#N/A	#N/A	#N/A	#N/A
Os08g0171216	Os08g0171216-01	>Os08g0171216-01	5.66809	5.50921	18.5622	15.2856	3.13954	-0.0410172	1.71143	-2.28355	-0.0410172	1.71143	-2.28355	Similar to Transcription factor AP2D9.		#N/A	#N/A	#N/A	#N/A
Os01g0121400	Os01g0121400-00	>Os01g0121400-00	8.27502	8.58173	36.5214	35.1807	8.52505	0.0525057	2.14191	-2.045	0.0525057	2.14191	-2.045	Hypothetical protein.		#N/A	#N/A	#N/A	#N/A
Os06g0473200	Os06g0473200-01	>Os06g0473200-01	3.5731	6.23312	8.13367	8.84619	2.15682	0.802778	1.18673	-2.03615	0.802778	1.18673	-2.03615	Similar to NPK2.		#N/A	#N/A	#N/A	#N/A
Os06g0216250	Os06g0216250-00	>Os06g0216250-00	4.67015	2.4697	38.3309	7.44395	1.87403	-0.919133	3.03697	-1.98992	-0.919133	3.03697	-1.98992	Non-protein coding transcript.		#N/A	#N/A	#N/A	#N/A
Os02g0592833	Os02g0592833-00	>Os02g0592833-00	4.58062	8.45118	9.34233	11.6019	3.18924	0.88361	1.02824	-1.86308	0.88361	1.02824	-1.86308	Protein of unknown function DUF581 family protein.		#N/A	#N/A	#N/A	#N/A
[truncated: 48 more rows]

## Sheet: 736
Gene_name	Gene_name	Gene_name	Nippon	RCc:OsNAC6	GOS2:OsNAC6	HW	Osnac6 K/O	RCc3/Nip	GOS2/Nip	Osnac6/hw	RCc3/Nip (log2)	GOS2/Nip (log2)	Osnac6/hw (log2)	Function		NAC6myc/totalIP (log2)	Annotation	Distance to TSS	PromoterID
[truncated: 736 more rows]

[truncated: 1 more sheets: 1455]
